# Supplementary material for: Metabolic Profiling and Transcriptome Analysis Reveal the Key Role of Flavonoids in Internode Coloration of Phyllostachys violascens cv. Viridisulcata
Source: Front Plant Sci. 2022 Jan 28;12:788895. doi: 10.3389/fpls.2021.788895 (PMC8832037; doi:10.3389/fpls.2021.788895)
Supplement: Supplementary file 10 [file Table_1.xlsx]

## Sheet: Sulcus.vs.Culm
Supplementary Table 1 Annotations and metabolic contents of various metabolites.
ID	Name_des	Formula	Molecular Weight	RT [min]	ChemSpider_Results	mzCloud_Results	mzVault_Results	neg_sulcus_1	neg_sulcus_2	neg_sulcus_3	neg_culm_1	neg_culm_2	neg_culm_3	FC	log2FC	Pvalue	ROC	VIP	Up.Down	ionization mode
Com_1601_pos	isomigrastatin	C27 H39 N O7	489.274	14.232	Full match	No results	No results	329208	54243.4	47235.6	279701	254809	56669.8	0.183102	-2.44928	9.79949e-05	1	1.93079	down	Positive
Com_2873_pos	Auriculine	C31 H45 N O8	559.317	13.889	Full match	No results	No results	82614.9	10011.5	12216.6	83162.9	115445	12271.8	0.122678	-3.02705	0.000295001	1	2.38802	down
Com_6850_pos	1-{6-Chloro-4-[(triisopropylsilyl)oxy]-1-cyclohexen-1-yl}pyrrolidine	C19 H36 Cl N O Si	357.225	6.278	Full match	No results	No results	10423.8	2720.18	2003.53	11806.3	9384.37	2540.75	0.229783	-2.12166	0.000365529	1	1.6759	down
Com_2385_pos	devapamil	C26 H36 N2 O3	424.274	14.192	Full match	No results	No results	19775.9	105104	104799	26906.8	19539.4	148498	5.41211	2.43619	0.000438282	1	1.90647	up
Com_6415_pos	Decaline	C26 H31 N O5	437.219	8.223	Full match	No results	No results	14559	6467.85	5589.76	16805.3	14487.9	5012.87	0.372294	-1.42549	0.000766314	1	1.11886	down
Com_7541_pos	Miproxifene phosphate	C29 H36 N O5 P	509.231	9.9	Full match	No results	No results	3124.85	205.686	196.853	1750.19	3041.12	145.956	0.069288	-3.85125	0.000899029	1	2.99899	down
Com_3957_pos	Pramiconazole	C35 H39 F2 N7 O4	659.3	7.354	Full match	No results	No results	65822.1	16554.9	18146.5	51397.6	47404.4	12785.6	0.288457	-1.79357	0.00100355	1	1.4046	down
Com_3730_pos	(1E)-N-sec-Butoxy-1-(2,6-difluorophenyl)ethanimine	C12 H15 F2 N O	227.112	6.631	Full match	No results	No results	73631.4	21575.9	19766.3	61055.2	53314.4	15271.3	0.301134	-1.73152	0.00105138	1	1.35518	down
Com_6506_pos	10-desacetyltaxuyunnanin C	C26 H38 O7	462.26	7.135	Full match	No results	No results	16107.5	1500.35	2089.52	7991.32	9402.07	1016.48	0.137499	-2.86251	0.00263492	1	2.23612	down
Com_5725_pos	MFCD00037235	C16 H28 N4 O6	372.199	7.11	Full match	No results	No results	26033	4388.15	2449.1	21367.6	19564.2	2656.42	0.141771	-2.81837	0.00286739	1	2.23847	down
Com_6295_pos	Nalpha-Benzyl-N-[(1S)-1-(hydroxyamino)-3-methylbutyl]-L-tyrosinamide	C21 H29 N3 O3	371.222	8.549	Full match	No results	No results	10359.6	3647.45	1890.61	18264.1	12291.5	2255.79	0.190488	-2.39223	0.0032075	1	1.88451	down
Com_3943_pos	Bis(4-nitrophenyl) phosphate	C12 H9 N2 O8 P	340.009	1.309	Full match	No results	No results	41118	16190.4	14184.7	50489.9	62521	17254.8	0.309027	-1.6942	0.00383693	1	1.32906	down
Com_4247_pos	1-Benzyl-1-(1-butyl-4-piperidinyl)-3-(3,4-dichlorophenyl)urea	C23 H29 Cl2 N3 O	433.17	7.468	Full match	No results	No results	40195.6	19374.1	12704.5	54606.1	46166.2	17938	0.354808	-1.49489	0.00408569	1	1.18765	down
Com_4796_pos	Loperamide	C29 H33 Cl N2 O2	476.222	9.186	Full match	No results	No results	34903.1	14520.9	14616.9	40932.9	35178.7	10410.5	0.356244	-1.48906	0.00440268	1	1.17335	down
Com_1766_pos	Enocitabine	C31 H55 N3 O6	565.41	9.491	Full match	No results	No results	25025.9	159748	113847	40231.2	27942.2	249340	5.61093	2.48824	0.00559681	1	1.91109	up
Com_4640_pos	Jujuboside A	C58 H94 O26	1206.6	7.087	Full match	No results	No results	23126.3	8936.75	4126.01	34017.5	42791.6	3382.44	0.164558	-2.60333	0.0098184	1	2.09917	down
Com_5554_pos	Riboflavin Tetrabutyrate	C33 H44 N4 O10	656.304	8.472	Full match	No results	No results	25783.2	6072.53	2210.11	27633.9	14752	2671.02	0.160684	-2.6377	0.0103813	1	2.13155	down
Com_5531_pos	12-deoxyphorbol 20-acetate 13-(2-methylbutanoate)	C27 H38 O7	474.26	9.093	Full match	No results	No results	21437.1	9488.02	5417.21	14730.2	26987	4972.64	0.314751	-1.66772	0.0126578	1	1.31529	down
Com_5641_pos	Destruxin E	C29 H47 N5 O8	593.342	9.652	Full match	No results	No results	21122.5	11424.6	9517.38	26518.5	20770.9	6605.08	0.402665	-1.31235	0.0151376	1	1.04271	down
Com_2386_pos	15-Deoxy-Δ12,14-prostaglandin A1	C20 H30 O3	300.203	14.152	No results	Invalid mass	Invalid mass	40264	110671	178527	69333.3	42478.6	104750	2.59047	1.37321	0.0169945	1	1.09394	up
Com_7557_pos	Cintazone	C22 H22 N2 O2	346.167	6.718	Full match	No results	No results	2923.25	661.25	833.011	2971.69	2243.28	350.608	0.226692	-2.1412	0.0181364	1	1.7291	down
Com_3079_pos	5-(Dodecylamino)-2-(6-hydroxy-3-oxo-3H-xanthen-9-yl)benzoic acid	C32 H37 N O5	515.268	9.101	Full match	No results	No results	51948.6	19890.8	29293	50906.7	100843	14605.7	0.313157	-1.67504	0.0193978	1	1.2962	down
Com_1184_pos	tricoumaroyl spermidine	C34 H37 N3 O6	583.266	6.632	Full match	No results	No results	289787	160751	101918	379247	469105	67083.3	0.289729	-1.78722	0.0194884	1	1.44073	down
Com_2307_pos	Emicerfont	C22 H24 N6 O2	404.198	7.866	Full match	No results	No results	180584	47227.2	64516.8	152741	99908.8	62063	0.401185	-1.31766	0.0195273	1	1.0238	down
Com_2012_pos	3-(2,6-Dibutylbenzyl)-6-methyl-1-[(4-methylphenyl)sulfonyl]-1H-indole	C31 H37 N O2 S	487.255	9.003	Full match	No results	No results	113049	59809.1	48518.3	217046	216871	46770.3	0.28356	-1.81827	0.0206057	1	1.38409	down
Com_5206_pos	klyxumine A	C24 H40 O8	456.275	10.913	Full match	No results	No results	28940.1	5072.03	8526.75	27026	32251.6	11056.5	0.279483	-1.83917	0.0241679	1	1.54727	down
Com_6131_pos	ORMELOXIFENE	C30 H35 N O3	457.262	8.524	Full match	No results	No results	11533.3	3704.33	2956.23	20237.6	12903.2	1085.83	0.173398	-2.52784	0.0244281	1	2.07168	down
Com_6430_pos	Myxothiazol Z	C26 H34 N2 O4 S2	502.197	8.43	Full match	No results	No results	17098.1	4698.76	1841.97	14457.6	15867.7	1880.54	0.177576	-2.49349	0.0250123	1	2.0572	down
Com_5101_pos	Haloperidol decanoate	C31 H41 Cl F N O3	529.277	7.683	Full match	No results	No results	31835.2	13023.1	5894.05	34989.2	33574.7	8945.28	0.277517	-1.84935	0.0268606	1	1.50696	down
Com_3498_pos	3-(4-Fluorophenoxy)aniline	C12 H10 F N O	203.075	1.373	Full match	No results	No results	34205.4	43382.4	88279.2	17087.2	22253.4	65289.2	2.67793	1.42112	0.0269295	1	1.11096	up
Com_3068_pos	Methyl Arachidonyl Fluorophosphonate	C21 H36 F O3 P	386.238	13.599	Full match	No results	No results	26619.3	82704	113901	53587.1	27918.4	87551.9	2.62805	1.39399	0.0312157	1	1.15237	up
Com_2987_pos	Tert-butyl (triphenylphosphoranylidene)acetate	C24 H25 O2 P	376.16	9.957	Full match	No results	No results	25763	5382.32	5313.14	58228.1	107309	18610.6	0.153194	-2.70657	0.0314332	1	2.25588	down
Com_7009_pos	Z-Arg-Arg	C20 H32 N8 O5	464.248	9.177	Full match	No results	No results	2306.94	259.865	932.272	10236.1	1995.96	226.481	0.0975733	-3.35737	0.0319401	1	2.542	down
Com_6835_pos	Pristinamycin IIA	C28 H35 N3 O7	525.249	10.063	Full match	No results	No results	12437.7	6348.22	3198.84	10932.9	9314.61	3689.79	0.40498	-1.30408	0.0320412	1	1.05957	down
Com_6034_pos	LN	C14 H25 N O11	383.144	8.286	Full match	No results	No results	21939.8	10853.7	7300.05	21376.9	18862.5	5352.86	0.378047	-1.40336	0.0330803	1	1.13712	down
Com_1682_pos	Palovarotene	C27 H30 N2 O2	414.232	13.597	Full match	No results	No results	66971.8	215420	262770	131758	64701.8	268089	2.83291	1.50229	0.0331639	1	1.23955	up
Com_4427_pos	2,3,6,7-Tetrakis(allyloxy)-9,10-anthraquinone	C26 H24 O6	432.159	6.443	Full match	No results	No results	40013.1	15800.4	10555.3	40643.7	48095.2	5424.4	0.246832	-2.0184	0.0372901	1	1.66937	down
Com_2235_pos	4-hydroxyprotoasukamycin	C31 H34 N2 O6	530.239	11.821	Full match	No results	No results	89891.1	29041.1	32340.2	77272.4	179549	32201.7	0.269916	-1.88942	0.0389972	1	1.4201	down
Com_4842_pos	Methyl N-[(9H-fluoren-9-ylmethoxy)carbonyl]valylleucinate	C27 H34 N2 O5	466.245	6.543	Full match	No results	No results	21997.1	9654.01	4911.15	31567.7	38790.2	2058.75	0.18	-2.47393	0.039543	1	2.10413	down
Com_4726_pos	Kitasamycin	C35 H59 N O13	701.398	10.875	Full match	No results	No results	25108.2	12515.1	9421.81	33788.2	40817	3877.33	0.258884	-1.94962	0.0403971	1	1.62018	down
Com_5326_pos	1-benzoylpiperidine	C12 H15 N O	189.115	11.025	Full match	No results	No results	5556.44	29736.1	33780.1	12266.1	3802.42	24869.4	4.0872	2.03111	0.0404731	1	1.74969	up
Com_5536_pos	amamistatin B	C36 H53 N5 O10	715.376	9.756	Full match	No results	No results	21057.4	13390.6	6286.16	27882	17760.6	5988.86	0.384791	-1.37785	0.0415495	1	1.13407	down
Com_6366_pos	Dexamethasone beloxil	C29 H35 F O5	482.246	6.587	Full match	No results	No results	14292	5363.82	3250.37	17300.1	13305.3	1528.29	0.225904	-2.14622	0.0426823	1	1.80306	down
Com_3926_pos	Flutoprazepam	C19 H16 Cl F N2 O	342.095	9.822	Full match	No results	No results	29396.4	15404	10797.2	41794	63116.1	3739.49	0.222929	-2.16535	0.0437051	1	1.80734	down
Com_2819_pos	beta-D-Fructofuranosyl 4-O-dodecanoyl-alpha-D-glucopyranoside	C24 H44 O12	524.282	7.744	Full match	No results	No results	101268	21393.3	13507.8	98807.6	119629	3822.05	0.121122	-3.04547	0.0438746	1	2.61591	down
Com_6130_pos	Geranylfarnesyl pyrophosphate	C25 H44 O7 P2	518.258	8.277	Full match	No results	No results	20767.1	3958.32	3765.57	13783	11611.5	990.563	0.188781	-2.40521	0.0439005	1	2.02835	down
Com_7562_pos	Nandrolone benzoate	C25 H30 O3	378.22	9.548	Full match	No results	No results	2297.61	1234.79	724.194	2899.75	2029.54	440.838	0.332069	-1.59045	0.0457226	1	1.3242	down
Com_5292_pos	(+)-3-O-feruloylcassine	C28 H43 N O5	473.312	6.774	Full match	No results	No results	32534.8	10404.7	2153.63	30334.2	19623.8	3495.44	0.194608	-2.36135	0.0468142	1	2.06491	down
Com_1252_pos	Olmesartan	C24 H26 N6 O3	446.208	9.676	Full match	No results	No results	374043	108761	131279	414883	431152	40158.6	0.229656	-2.12245	0.048007	1	1.78163	down
Com_5349_pos	met-enkephalin	C27 H35 N5 O7 S	573.226	14.263	Full match	No results	No results	31605.9	11232	7768.42	26600.7	24628.3	3530.34	0.271995	-1.87835	0.0488552	1	1.57586	down
Com_4413_pos	Lanatoside C	C49 H76 O20	984.494	7.458	Full match	No results	No results	35784.5	12243.9	7067.29	45016.7	48516.5	2395.44	0.167855	-2.57471	0.0495512	1	2.2213	down
Com_85_neg	Diethyl (1-ethoxy-3-ethyl-2-oxoheptyl)malonate	C18 H32 O6	344.218	11.536	Full match	No results	No results	3.3233e+06	8.65658e+06	9.26409e+06	3.79362e+06	4.47684e+06	1.0206e+07	2.42602	1.27859	0.00242799	1	1.04729	up	Negative
Com_2905_neg	Ritonavir	C37 H48 N6 O5 S2	720.31	8.816	Full match	No results	No results	11877.7	3095.29	3322.97	17769.3	10102.7	2134.72	0.215171	-2.21644	0.00248535	1	1.78976	down
Com_2645_neg	aclacinomycin Y	C42 H51 N O15	809.326	8.348	Full match	No results	No results	15464.3	5125.18	6087.99	19324.2	25130.3	7378.09	0.310274	-1.68838	0.00350519	1	1.39268	down
Com_3002_neg	Flufenamic Acid	C14 H10 F3 N O2	281.067	11.803	Full match	No results	No results	6107.99	13510.1	20972.5	8189.77	5647.72	19911.9	2.72716	1.4474	0.00570234	1	1.1715	up
Com_2942_neg	Travoprost	C26 H35 F3 O6	500.236	12.295	Full match	No results	No results	5238.46	19904.4	25798.7	7975.16	6852.29	15150	3.03266	1.60059	0.00575987	1	1.31405	up
Com_261_neg	Tretinoin	C20 H28 O2	300.207	14.078	No results	Invalid mass	No results	315388	1.03338e+06	1.64216e+06	499255	515173	1.55104e+06	3.17832	1.66826	0.00586985	1	1.35975	up
Com_1971_neg	Paromomycin	C23 H45 N5 O14	615.297	6.454	Full match	No results	No results	36001.4	17848.1	14083.5	42132.3	49853.4	10152.9	0.328818	-1.60464	0.00780225	1	1.3228	down
Com_2914_neg	Methyl 4-hydroxycinnamate 4-羟基肉桂酸甲酯	C10 H10 O3	178.062	10.618	No results	No results	Invalid mass	6852.24	25057.4	26684.5	8097.18	9003.45	16668.2	2.85602	1.51401	0.00797328	1	1.24086	up
Com_2810_neg	(+)-discodermolide	C33 H55 N O8	593.391	15.102	Full match	No results	No results	9368.23	4133.8	2944.24	12923.4	20856.2	1865.62	0.20728	-2.27035	0.00867008	1	1.83998	down
Com_1314_neg	17α-Hydroxypregnenolone	C21 H32 O3	332.233	13.507	Invalid mass	Invalid mass	No results	32529.8	129008	157997	55061.3	43648.9	90148.4	2.87376	1.52294	0.00942178	1	1.26095	up
Com_2632_neg	Arbekacin	C22 H44 N6 O10	552.312	11.405	Full match	No results	No results	16150.7	2757.66	3897.5	15298.8	25307.7	6351.13	0.229157	-2.12559	0.00961776	1	1.82473	down
Com_621_neg	[(2R)-4-(Benzyloxy)-2-methylbutoxy](2-methyl-2-propanyl)diphenylsilane	C28 H36 O2 Si	432.249	12.879	Full match	No results	No results	91641	356549	480591	173847	119452	420804	3.2679	1.70836	0.0113973	1	1.42781	up
Com_3035_neg	actodigin	C29 H44 O9	536.296	12.363	Full match	No results	No results	3738.96	19687.1	17743.9	6358.68	5480.02	19024.2	3.62411	1.85763	0.011906	1	1.54822	up
Com_912_neg	Glucozaluzanin C	C21 H28 O8	408.18	10.387	Full match	No results	No results	52897.3	193263	222698	94721	64057.3	239410	3.09611	1.63046	0.013027	1	1.36053	up
Com_2265_neg	O-methylthalibrine	C39 H46 N2 O6	638.335	6.739	Full match	No results	No results	16161.4	6226.09	4386.8	20867.8	36691.2	6061.73	0.226187	-2.14441	0.0146241	1	1.70768	down
Com_2886_neg	Sesartemin	C23 H26 O8	430.164	11.66	Full match	No results	No results	1012.7	7003.43	8277.79	1554.35	1114.74	22954.9	10.3852	3.37645	0.0181263	1	2.58483	up
Com_156_neg	Lividomycin B	C23 H45 N5 O13	599.303	7.977	Full match	No results	No results	2.25461e+06	1.01996e+06	769047	1.57063e+06	2.79756e+06	484246	0.343246	-1.54268	0.0187892	1	1.27076	down
Com_2966_neg	Rhoifolin	C27 H30 O14	578.161	10.122	Full match	No results	No results	7112.72	21659.8	24956.6	8054.24	5648.17	12443.4	2.83735	1.50455	0.0249908	1	1.2292	up
Com_3359_neg	Licoricone	C22 H22 O6	382.14	11.073	Full match	No results	No results	3338.83	14023.7	14695	3068.72	3928.21	7074.59	3.46306	1.79205	0.0282468	1	1.44782	up
Com_1784_neg	Buclizine	C28 H33 Cl N2	432.234	10.752	Full match	No results	No results	11401.7	92496.8	56099.3	8618.98	10867.5	30470.3	5.79725	2.53537	0.0283557	1	2.02227	up
Com_2416_neg	(-)-Andrographolide	C20 H30 O5	350.208	11.99	Full match	No results	No results	5736.24	18248.9	31988.7	12329.1	11423.3	37515.2	2.97582	1.57329	0.0287224	1	1.28532	up
Com_1145_neg	Prunin	C21 H22 O10	434.119	10.818	Full match	No results	No results	21476.5	55044.4	197910	36866.6	12180.7	125720	5.36944	2.42477	0.029529	1	1.93924	up
Com_176_neg	DEXAMETHASONE TEBUTATE	C28 H39 F O6	490.275	10.348	Full match	No results	No results	937656	396886	491522	1.01409e+06	2.31343e+06	184752	0.25161	-1.99074	0.0297488	1	1.60393	down
Com_114_neg	N-Acetyl-DL-norvaline	C7 H13 N O3	159.089	6.735	No results	Invalid mass	No results	4.50579e+06	1.78798e+06	1.16989e+06	3.81554e+06	5.33285e+06	653713	0.264504	-1.91864	0.0305794	1	1.63819	down
Com_3464_neg	RO-32-2175	C37 H43 N5 O6	653.323	7.996	Full match	No results	No results	7389.68	2429.85	1954.15	4556.16	7346.58	841.194	0.270842	-1.88448	0.0332057	1	1.60665	down
Com_1601_neg	Interiotherin A	C29 H28 O8	504.176	10.749	Full match	No results	No results	10538.7	110027	106612	15449.3	31444.3	36157.1	4.40164	2.13804	0.0397305	1	1.78811	up
Com_2787_neg	3-(2,4-Cyclopentadien-1-ylidene)pregn-4-en-20-one	C26 H34 O	362.26	13.467	Full match	No results	No results	1451.23	5833.76	9299.47	2232.56	2569.87	25504.5	6.49824	2.70005	0.0448567	1	1.99204	up
Com_1259_neg	Rhoifolin 野漆树苷	C27 H30 O14	578.161	9.536	Full match	No results	Full match	67934.4	139424	169820	48611	24256.6	93201.2	2.85823	1.51512	0.0466408	1	1.33903	up
Com_3029_neg	Bruceoside A	C32 H42 O16	682.245	8.186	Full match	No results	No results	15776.8	5206.84	2430.16	13551	9168.88	1189.49	0.229279	-2.12482	0.048514	1	1.89729	down
Com_3429_neg	Ethyl (2,3,4-trimethoxy-6-octanoylphenyl)acetate	C21 H32 O6	380.219	12.432	Full match	No results	No results	2194.1	7848.44	9104.04	3802.66	5039.89	10164.7	2.45701	1.2969	0.0499145	1	1.11245	up
