# Supplementary material for: Metabolic Profiling and Transcriptome Analysis Reveal the Key Role of Flavonoids in Internode Coloration of Phyllostachys violascens cv. Viridisulcata
Source: Front Plant Sci. 2022 Jan 28;12:788895. doi: 10.3389/fpls.2021.788895 (PMC8832037; doi:10.3389/fpls.2021.788895)
Supplement: Supplementary file 11 [file Table_2.xlsx]

## Sheet: Sheet1
Supplementary Table 2. Top twenty differential metabolites of P. violascens.
ID	Name	Molecular formula	Exact mass（m/z）	Experimental mass（m/z）	Retention time (min)	Ionization mode	Flod Change
Com_2886_neg	Sesartemin	C23H26O8	430.163	430.164	11.66	-	10.3852
Com_2787_neg	3-(2,4-Cyclopentadien-1-ylidene)pregn-4-en-20-one	C26H34O	362.261	362.26	13.467	-	6.49824
Com_1784_neg	Buclizine	C28H33ClN2	432.233	432.234	10.752	-	5.79725
Com_1766_pos	Enocitabine	C31H55N3O6	565.409	565.41	9.491	+	5.61093
Com_2385_pos	devapamil	C26H36N2O3	424.273	424.274	14.192	+	5.41211
Com_1145_neg	Prunin	C21H22O10	434.121	434.119	10.818	-	5.36944
Com_1601_neg	Interiotherin A	C29H28O8	504.528	504.176	10.749	-	4.40164
Com_5326_pos	1-benzoylpiperidine	C12H15NO	189.254	189.115	11.025	+	4.0872
Com_3035_neg	actodigin	C29H44O9	536.298	536.296	12.363	-	3.62411
Com_3359_neg	Licoricone	C22H22O6	382.142	382.14	11.073	-	3.46306
Com_621_neg	[(2R)-4-(Benzyloxy)-2-methylbutoxy](2-methyl-2-propanyl)diphenylsilane	C28H36O2Si	432.248	432.249	12.879	-	3.2679
Com_912_neg	Glucozaluzanin C	C21H28O8	408.178	408.18	10.387	-	3.09611
Com_2942_neg	Travoprost	C26H35F3O6	500.239	500.236	12.295	-	3.03266
Com_2416_neg	(-)-Andrographolide	C20H30O5	350.209	350.208	11.99	-	2.97582
Com_2966_neg	Rhoifolin	C27H30O14	578.164	578.161	10.122	-	2.83735
Com_1682_pos	Palovarotene	C27H30N2O2	414.231	414.232	13.597	+	2.83291
Com_3002_neg	Flufenamic Acid	C14H10F3NO2	281.066	281.067	11.803	-	2.72716
Com_3498_pos	3-(4-Fluorophenoxy)aniline	C12H10FNO	203.0750	203.075	1.373	+	2.67793
Com_3068_pos	Methyl Arachidonyl Fluorophosphonate	C21H36FO3P	386.244	386.238	13.599	+	2.62805
Com_3429_neg	Ethyl (2,3,4-trimethoxy-6-octanoylphenyl)acetate	C21H32O6	380.22	380.219	12.432	-	2.45701
