# Supplementary material for: Metabolic Profiling and Transcriptome Analysis Reveal the Key Role of Flavonoids in Internode Coloration of Phyllostachys violascens cv. Viridisulcata
Source: Front Plant Sci. 2022 Jan 28;12:788895. doi: 10.3389/fpls.2021.788895 (PMC8832037; doi:10.3389/fpls.2021.788895)
Supplement: Supplementary file 12 [file Table_3.xlsx]

## Sheet: Sheet1
Supplementary Table 3. Length distribution of contigs, scaffolds and unigenes.
Nucleotide length (bp)	Contigs	Unigenes
300-400	21686	10748
401-500	15793	8893
501-600	12044	6052
601-700	9986	4359
701-800	9030	3346
801-900	8215	2853
901-1000	7714	2357
1001-1500	33727	8095
1501-2000	26533	5503
2001-2500	18477	3921
2501-3000	12332	2723
>=3001	20528	4926
Total number	196065	63776
Total length (bp)	294313768	76925333
N50 length (bp)	2118	1890
Mean length (bp)	1501	1206
