# Supplementary material for: Metabolic Profiling and Transcriptome Analysis Reveal the Key Role of Flavonoids in Internode Coloration of Phyllostachys violascens cv. Viridisulcata
Source: Front Plant Sci. 2022 Jan 28;12:788895. doi: 10.3389/fpls.2021.788895 (PMC8832037; doi:10.3389/fpls.2021.788895)
Supplement: Supplementary file 13 [file Table_4.xlsx]

## Sheet: Sheet1
Supplementary Table 4. Functional annotation of the transcriptome in different databases.
Annotated databases	Annotated databases	Percentage of unigenes
Annotated in NR	25636	0.4019
Annotated in NT	38880	0.6096
Annotated in KO	10890	0.1707
Annotated in SwissProt	22768	0.3569
Annotated in PFAM	24433	0.3831
Annotated in GO	24433	0.3831
Annotated in KOG	6860	0.1075
Annotated in at least one Database	44787	0.7022
