# Supplementary material for: Metabolic Profiling and Transcriptome Analysis Reveal the Key Role of Flavonoids in Internode Coloration of Phyllostachys violascens cv. Viridisulcata
Source: Front Plant Sci. 2022 Jan 28;12:788895. doi: 10.3389/fpls.2021.788895 (PMC8832037; doi:10.3389/fpls.2021.788895)
Supplement: Supplementary file 14 [file Table_5.xlsx]

## Sheet: Sheet1
Supplementary Table 5. Total gene annotations and transcriptome expressions in this study.
gene_id	sample_fpkm(sulcus_1)	sample_fpkm(sulcus_2)	sample_fpkm(sulcus_3)	sample_fpkm(culm_1)	sample_fpkm(culm_2)	sample_fpkm(culm_3)	Gene Length	NR GI	NR ID	NR Score	NR Evalue	NR Description	NT GI	NT ID	NT Score	NT Evalue	NT Description	KO ID	KO Name	KO Description	Http Link	Swissprot ID	Swissprot Score	Swissprot Evalue	Swissprot Description	PFAM ID	PFAM description	Gene Ontology Biological Pathway	BP Description	Gene Ontology Molecular Function	MF Description	Gene Ontology Cellular Component	CC Description	KOG ID	KOG Description	UP_DOWN_REGULATION(gvsc)	log2FC(gvsc)	q value(gvsc)	CDS_flag
Cluster-4806.24691	14.41	13.09	22.42	4.38	3.71	8.82	364	2024682	CCI55315.1	391	9.9e-36	PH01B001I13.11 [Phyllostachys edulis]	GQ252859.1	GQ252859	220	1e-109	Phyllostachys edulis clone 03110 putative ubiquitin family protein gene, partial cds; and putative protein binding protein, putative ubiquitin family protein, hypothetical proteins, and putative ubiquitin family protein genes, complete cds	K01514	PRUNE, PPX1	exopolyphosphatase	http://www.genome.jp/dbget-bin/www_bget?ko:K01514	--	--	--	--	PF00665	Integrase core domain	GO:0015074	DNA integration	--	--	--	--	--	--	DOWN	-1.5711	0.99999	estscan,start:364 end:1; minus strand
Cluster-10380.0	2.05	0.48	1.79	0	0	0	414	--	--	--	--	--	--	--	--	--	--	--	--	--	--	--	--	--	--	--	--	--	--	--	--	--	--	--	--	DOWN	-4.2355	0.99999	estscan,start:1 end:363
Cluster-5768.0	0.12	0.22	0.44	0.54	1.46	1.56	791	--	--	--	--	--	--	--	--	--	--	--	--	--	--	--	--	--	--	--	--	--	--	--	--	--	--	--	--	UP	2.178	0.99999	estscan,start:535 end:1; minus strand
Cluster-4806.10403	3.38	3.28	1.16	12.59	4.85	2.94	2918	1697526	XP_003565762.1	1106	9.8e-118	putative 12-oxophytodienoate reductase 11 [Brachypodium distachyon]	XM_003565714.3	XM_003565714	476	0	PREDICTED: Brachypodium distachyon putative 12-oxophytodienoate reductase 11 (LOC100827259), mRNA	K05894	OPR	12-oxophytodienoic acid reductase	http://www.genome.jp/dbget-bin/www_bget?ko:K05894	Q0JMR0	1071	5e-115	Putative 12-oxophytodienoate reductase 10 OS=Oryza sativa subsp. japonica GN=OPR10 PE=2 SV=1	PF00724	NADH:flavin oxidoreductase / NADH oxidase family	GO:0055114	oxidation-reduction process	GO:0010181//GO:0016491	FMN binding//oxidoreductase activity	--	--	KOG0134	NADH:flavin oxidoreductase/12-oxophytodienoate reductase	UP	1.3917	0.99999	blast,frame:-3 start:1035 end:199
Cluster-4806.16767	2.51	2.4	2.63	0.99	1.03	1.15	7100	--	--	--	--	--	KJ722540.1	KJ722540	3871	0	Phyllostachys sulphurea chloroplast, complete genome	K02704	psbB	photosystem II CP47 chlorophyll apoprotein	http://www.genome.jp/dbget-bin/www_bget?ko:K02704	O03061	2165	1.7e-241	Photosystem II CP47 reaction center protein OS=Populus deltoides GN=psbB PE=3 SV=1	PF00033//PF13631//PF02468//PF00421//PF01405//PF00032//PF03526//PF01292//PF07402//PF00737	Cytochrome b/b6/petB//Cytochrome b(N-terminal)/b6/petB//Photosystem II reaction centre N protein (psbN)//Photosystem II protein//Photosystem II reaction centre T protein//Cytochrome b(C-terminal)/b6/petD//Colicin E1 (microcin) immunity protein//Prokaryotic cytochrome b561//Human herpesvirus U26 protein//Photosystem II 10 kDa phosphoprotein	GO:0015979//GO:0006118//GO:0022904//GO:0050821//GO:0030153//GO:0006955//GO:0009767//GO:0019684	photosynthesis//obsolete electron transport//respiratory electron transport chain//protein stabilization//bacteriocin immunity//immune response//photosynthetic electron transport chain//photosynthesis, light reaction	GO:0042301//GO:0016168//GO:0016491//GO:0015643//GO:0009055	phosphate ion binding//chlorophyll binding//oxidoreductase activity//toxic substance binding//electron carrier activity	GO:0019814//GO:0016021//GO:0016020//GO:0009523//GO:0009521//GO:0009539	immunoglobulin complex//integral component of membrane//membrane//photosystem II//photosystem//photosystem II reaction center	KOG4663	Cytochrome b	DOWN	-1.2487	0.00029553	blast,frame:1 start:1240 end:2580
Cluster-4806.16499	32.01	34.48	25.67	74.03	64.31	60.86	1421	5492697	BAS76375.1	666	5e-67	Os01g0965900 [Oryza sativa Japonica Group]	FP095929.1	FP095929	610	0	Phyllostachys edulis cDNA clone: bphyem117j06, full insert sequence	--	--	--	--	--	--	--	--	--	--	--	--	--	--	--	--	--	--	UP	1.1186	0.022672	blast,frame:2 start:677 end:1117
Cluster-4806.16498	0.67	0.4	0.79	2.54	1.13	4.47	572	--	--	--	--	--	--	--	--	--	--	--	--	--	--	--	--	--	--	--	--	--	--	--	--	--	--	--	--	UP	2.1096	0.99999	estscan,start:572 end:414; minus strand
Cluster-4806.41559	0.21	0.11	0.19	1.13	0.38	0.31	1758	--	--	--	--	--	FP094213.1	FP094213	69	4.55e-25	Phyllostachys edulis cDNA clone: bphylf003c24, full insert sequence	--	--	--	--	--	--	--	--	--	--	--	--	--	--	--	--	--	--	UP	1.8625	0.99999	estscan,start:534 end:1; minus strand
Cluster-13721.1	1.84	0.39	1.04	13.32	0.38	1.12	1493	--	--	--	--	--	AK357930.1	AK357930	278	2.53e-141	Hordeum vulgare subsp. vulgare mRNA for predicted protein, partial cds, clone: NIASHv1065C13	--	--	--	--	Q9SUP6	212	1e-15	Probable WRKY transcription factor 53 OS=Arabidopsis thaliana GN=WRKY53 PE=1 SV=1	PF03106	WRKY DNA -binding domain	GO:0006355	regulation of transcription, DNA-templated	GO:0043565//GO:0003700	sequence-specific DNA binding//transcription factor activity, sequence-specific DNA binding	GO:0005667	transcription factor complex	--	--	UP	2.1677	0.99999	blast,frame:2 start:68 end:1048|blast,frame:3 start:642 end:1202
Cluster-4806.522	4.55	3.84	2.47	11.18	7.92	9.78	1375	5497878	BAS81556.1	782	1.7e-80	Os02g0815200 [Oryza sativa Japonica Group]	XM_004954290.3	XM_004954290	461	0	PREDICTED: Setaria italica 28 kDa ribonucleoprotein, chloroplastic (LOC101764924), mRNA	--	--	--	--	P19684	344	4.7e-31	33 kDa ribonucleoprotein, chloroplastic OS=Nicotiana sylvestris PE=1 SV=1	PF00076//PF04931//PF16367	RNA recognition motif. (a.k.a. RRM, RBD, or RNP domain)//DNA polymerase phi//RNA recognition motif	GO:0006351//GO:0006260	transcription, DNA-templated//DNA replication	GO:0003677//GO:0003887//GO:0003676	DNA binding//DNA-directed DNA polymerase activity//nucleic acid binding	GO:0042575	DNA polymerase complex	--	--	UP	1.4104	0.13038	blast,frame:1 start:1 end:1038
Cluster-2960.0	12.69	13.47	6.64	47.23	21.09	14.68	1245	7098105	OEL18783.1	916	4.5e-96	hypothetical protein BAE44_0020199 [Dichanthelium oligosanthes]	FP094872.1	FP094872	1171	0	Phyllostachys edulis cDNA clone: bphylf040g05, full insert sequence	K10258	TER, TSC13, CER10	very-long-chain enoyl-CoA reductase	http://www.genome.jp/dbget-bin/www_bget?ko:K10258	P24008	204	7.3e-15	3-oxo-5-alpha-steroid 4-dehydrogenase 1 OS=Rattus norvegicus GN=Srd5a1 PE=1 SV=2	PF02544	3-oxo-5-alpha-steroid 4-dehydrogenase	GO:0006629	lipid metabolic process	GO:0016627	oxidoreductase activity, acting on the CH-CH group of donors	GO:0005737//GO:0016021	cytoplasm//integral component of membrane	KOG1638	Steroid reductase	UP	1.3518	0.99999	blast,frame:-3 start:1207 end:296
Cluster-5247.1	1.7	2.59	5.03	8.51	4.34	12.94	1269	8021465	AQK97811.1	1123	4.5e-120	S-adenosyl-L-methionine-dependent methyltransferase superfamily protein [Zea mays]	FP096027.1	FP096027	839	0	Phyllostachys edulis cDNA clone: bphylf047k16, full insert sequence	--	--	--	--	--	--	--	--	PF08241//PF01543//PF05148//PF01209	Methyltransferase domain//Hepatitis C virus capsid protein//Hypothetical methyltransferase//ubiE/COQ5 methyltransferase family	GO:0008152	metabolic process	GO:0005198//GO:0008168	structural molecule activity//methyltransferase activity	GO:0019028	viral capsid	--	--	UP	1.4455	0.99999	blast,frame:2 start:392 end:1057|blast,frame:3 start:3 end:365
Cluster-4806.38638	0.97	0.95	0.37	11.59	1.43	0.76	1186	3072873	XP_006647305.1	1579	5.6e-173	PREDICTED: cytochrome P450 CYP73A100-like [Oryza brachyantha]	XM_015767961.1	XM_015767961	735	0	PREDICTED: Oryza sativa Japonica Group cytochrome P450 CYP73A100 (LOC4329324), mRNA	K00487	CYP73A	trans-cinnamate 4-monooxygenase	http://www.genome.jp/dbget-bin/www_bget?ko:K00487	H2DH22	1249	4.7e-136	Cytochrome P450 CYP73A100 OS=Panax ginseng PE=2 SV=1	PF00067	Cytochrome P450	GO:0055114	oxidation-reduction process	GO:0005506//GO:0016705//GO:0020037	iron ion binding//oxidoreductase activity, acting on paired donors, with incorporation or reduction of molecular oxygen//heme binding	--	--	--	--	UP	2.6059	0.99999	estscan,start:205 end:1186
Cluster-4806.36896	0.43	0.32	0.1	0.75	0.99	0.95	1428	--	--	--	--	--	GQ252864.1	GQ252864	277	8.69e-141	Phyllostachys edulis clone 03121 putative retrotransposon protein, hypothetical protein, putative retrotransposon protein, and hypothetical protein genes, complete cds	--	--	--	--	--	--	--	--	--	--	--	--	--	--	--	--	--	--	UP	1.6732	0.99999	estscan,start:88 end:1122
Cluster-4806.36895	0.29	0.44	1.55	0	0.12	0.16	1140	--	--	--	--	--	FO203436.1	FO203436	150	2.74e-70	Phyllostachys heterocycla genomic DNA, BAC clone: PH01B001G05, complete sequence	--	--	--	--	--	--	--	--	--	--	--	--	--	--	--	--	--	--	DOWN	-2.9949	0.99999	estscan,start:1 end:963
Cluster-8508.0	0	0.2	0.2	0.6	0.96	2.19	567	--	--	--	--	--	--	--	--	--	--	--	--	--	--	--	--	--	--	--	--	--	--	--	--	--	--	--	--	UP	3.1739	0.99999	estscan,start:567 end:214; minus strand
Cluster-15574.0	0.72	1.12	0.13	0	0	0	728	2024675	CCI55308.1	343	7.3e-30	PH01B001I13.4 [Phyllostachys edulis]	--	--	--	--	--	--	--	--	--	--	--	--	--	--	--	--	--	--	--	--	--	--	--	DOWN	-4.9227	0.99999	estscan,start:728 end:1; minus strand
Cluster-4806.2970	1.35	1.25	0.74	2.05	2.45	2.53	1027	296890	BAD81230.1	324	1.6e-27	hypothetical protein [Oryza sativa Japonica Group]	XM_015832572.1	XM_015832572	198	5.1e-97	PREDICTED: Oryza brachyantha uncharacterized LOC102713864 (LOC102713864), mRNA	--	--	--	--	--	--	--	--	--	--	--	--	--	--	--	--	--	--	UP	1.0891	0.99999	blast,frame:-1 start:1027 end:371|blast,frame:-3 start:629 end:447|blast,frame:-2 start:1026 end:316
Cluster-9766.0	1.17	6.92	5.29	13.89	9.11	8.36	822	486479	EAY86148.1	457	5e-43	hypothetical protein OsI_07521 [Oryza sativa Indica Group]	XM_015768415.1	XM_015768415	218	3.09e-108	PREDICTED: Oryza sativa Japonica Group uncharacterized LOC4329552 (LOC4329552), mRNA	--	--	--	--	--	--	--	--	--	--	--	--	--	--	--	--	--	--	UP	1.2459	0.99999	blast,frame:-2 start:713 end:192
Cluster-4806.5475	2.12	2.74	8.23	0.43	0.75	3.17	1050	--	--	--	--	--	--	--	--	--	--	--	--	--	--	--	--	--	--	--	--	--	--	--	--	--	--	--	--	DOWN	-1.6251	0.99999	estscan,start:875 end:13; minus strand
Cluster-3445.0	0.76	0.75	0.67	0.09	0.27	0	863	6070930	XP_015648183.1	1202	2.1e-129	PREDICTED: zinc finger CCCH domain-containing protein 54 isoform X2 [Oryza sativa Japonica Group]	XM_015792697.1	XM_015792697	467	0	PREDICTED: Oryza sativa Japonica Group zinc finger CCCH domain-containing protein 54 (LOC4344566), transcript variant X2, mRNA	--	--	--	--	Q6ZK57	1194	8.1e-130	Zinc finger CCCH domain-containing protein 54 OS=Oryza sativa subsp. japonica GN=Os08g0126700 PE=2 SV=2	PF00076//PF00642	RNA recognition motif. (a.k.a. RRM, RBD, or RNP domain)//Zinc finger C-x8-C-x5-C-x3-H type (and similar)	--	--	GO:0046872//GO:0003676	metal ion binding//nucleic acid binding	--	--	--	--	DOWN	-2.5767	0.99999	estscan,start:863 end:1; minus strand
Cluster-4806.44032	0.34	0.11	0.3	2.38	0.66	1.17	1748	435430	BAF23433.1	659	4e-66	Os08g0317300 [Oryza sativa Japonica Group]	GQ252887.1	GQ252887	36	1e-06	Phyllostachys edulis clone 28 putative retrotransposon proteins, hypothetical proteins, putative retrotransposon protein, hypothetical protein, putative retrotransposon proteins, hypothetical protein, putative retrotransposon protein, hypothetical protein, putative retrotransposon proteins, hypothetical protein, putative retrotransposon protein, hypothetical protein, and putative retrotransposon …	--	--	--	--	--	--	--	--	PF00098	Zinc knuckle	--	--	GO:0003676//GO:0008270	nucleic acid binding//zinc ion binding	--	--	--	--	UP	2.5028	0.76918	blast,frame:-1 start:1508 end:39
Cluster-4806.11861	0.68	0	0	2.99	3.01	1.54	382	--	--	--	--	--	FP096426.1	FP096426	60	9.29e-21	Phyllostachys edulis cDNA clone: bphylf056f06, full insert sequence	--	--	--	--	--	--	--	--	--	--	--	--	--	--	--	--	--	--	UP	3.4599	0.99999	estscan,start:1 end:382
Cluster-4806.38674	4.45	7.13	7.7	25.66	25.18	20.62	302	7953847	ONM23019.1	524	3.1e-51	Ypt..Rab-GAP domain of gyp1p superfamily protein [Zea mays]	XM_015756974.1	XM_015756974	248	2.22e-125	PREDICTED: Oryza sativa Japonica Group GTPase-activating protein gyp7 (LOC4347651), mRNA	--	--	--	--	Q3MII6	209	4.7e-16	TBC1 domain family member 25 OS=Homo sapiens GN=TBC1D25 PE=1 SV=2	--	--	--	--	--	--	--	--	KOG2197	Ypt/Rab-specific GTPase-activating protein GYP7 and related proteins	UP	1.8872	0.99999	estscan,start:1 end:302
Cluster-10394.0	1.89	2.25	0.5	0.16	0.78	0.62	3018	--	--	--	--	--	AK370754.1	AK370754	1555	0	Hordeum vulgare subsp. vulgare mRNA for predicted protein, complete cds, clone: NIASHv2116F14	K00454	LOX2S	lipoxygenase	http://www.genome.jp/dbget-bin/www_bget?ko:K00454	Q8GSM2	3636	0	Lipoxygenase 2.3, chloroplastic OS=Hordeum vulgare GN=LOX2.3 PE=1 SV=1	PF01477//PF00305	PLAT/LH2 domain//Lipoxygenase	GO:0055114	oxidation-reduction process	GO:0046872//GO:0016702//GO:0005515	metal ion binding//oxidoreductase activity, acting on single donors with incorporation of molecular oxygen, incorporation of two atoms of oxygen//protein binding	--	--	--	--	DOWN	-1.5584	0.99999	blast,frame:2 start:140 end:2845
Cluster-14433.0	0.22	0.31	0.26	1.07	0.72	1.54	1146	--	--	--	--	--	FP096273.1	FP096273	641	0	Phyllostachys edulis cDNA clone: bphyst014f02, full insert sequence	--	--	--	--	Q9CPR8	167	1.3e-10	Melanoma-associated antigen G1 OS=Mus musculus GN=Ndnl2 PE=1 SV=1	--	--	--	--	--	--	--	--	--	--	UP	2.0725	0.99999	blast,frame:-1 start:1068 end:277
Cluster-4806.34400	1.01	1.09	0.66	0.56	0.18	0.43	1447	--	--	--	--	--	--	--	--	--	--	--	--	--	--	--	--	--	--	--	--	--	--	--	--	--	--	--	--	DOWN	-1.262	0.99999	estscan,start:1 end:109
Cluster-4806.36133	1.25	1.69	1.64	0.27	0.27	0	494	1106312	ADB85415.1	178	6.7e-11	putative retrotransposon protein [Phyllostachys edulis]	--	--	--	--	--	--	--	--	--	--	--	--	--	--	--	--	--	--	--	--	--	--	--	DOWN	-3.1242	0.99999	blast,frame:-3 start:174 end:1
Cluster-4806.38243	13.15	14.96	8.52	37.09	16.75	24.22	1221	--	--	--	--	--	CT836559.1	CT836559	447	0	Oryza sativa (indica cultivar-group) cDNA clone:OSIGCPI223P16, full insert sequence	K05929	E2.1.1.103, NMT	phosphoethanolamine N-methyltransferase	http://www.genome.jp/dbget-bin/www_bget?ko:K05929	Q9C6B9	1009	3.3e-108	Phosphoethanolamine N-methyltransferase 3 OS=Arabidopsis thaliana GN=NMT3 PE=2 SV=2	PF08241//PF04194//PF03141//PF01209//PF01135//PF01728//PF05724//PF08123//PF05175//PF16035//PF00891	Methyltransferase domain//Programmed cell death protein 2, C-terminal putative domain//Putative S-adenosyl-L-methionine-dependent methyltransferase//ubiE/COQ5 methyltransferase family//Protein-L-isoaspartate(D-aspartate) O-methyltransferase (PCMT)//FtsJ-like methyltransferase//Thiopurine S-methyltransferase (TPMT)//Histone methylation protein DOT1//Methyltransferase small domain//Chalcone isomera…	GO:0006464//GO:0046500//GO:0006554//GO:0008152//GO:0006479//GO:0032259	cellular protein modification process//S-adenosylmethionine metabolic process//lysine catabolic process//metabolic process//protein methylation//methylation	GO:0018024//GO:0008168//GO:0008171//GO:0004719//GO:0008757//GO:0016872	histone-lysine N-methyltransferase activity//methyltransferase activity//O-methyltransferase activity//protein-L-isoaspartate (D-aspartate) O-methyltransferase activity//S-adenosylmethionine-dependent methyltransferase activity//intramolecular lyase activity	GO:0005737	cytoplasm	KOG1269	SAM-dependent methyltransferases	UP	1.0888	0.99999	blast,frame:2 start:2 end:712|blast,frame:1 start:766 end:960
Cluster-47.0	0	0	0	1.67	0.81	0	619	--	--	--	--	--	FP094070.1	FP094070	612	0	Phyllostachys edulis cDNA clone: bphyem106f16, full insert sequence	--	--	--	--	Q96289	258	2e-21	Zinc finger protein ZAT10 OS=Arabidopsis thaliana GN=ZAT10 PE=2 SV=1	PF00096//PF10588//PF13912//PF13465//PF17123	Zinc finger, C2H2 type//NADH-ubiquinone oxidoreductase-G iron-sulfur binding region//C2H2-type zinc finger//Zinc-finger double domain//RING-like zinc finger	GO:0055114	oxidation-reduction process	GO:0016491//GO:0005515//GO:0008270//GO:0046872	oxidoreductase activity//protein binding//zinc ion binding//metal ion binding	--	--	--	--	UP	4.7017	0.99999	estscan,start:81 end:619
Cluster-4806.21439	1.47	2	1.87	0	0.14	0	675	--	--	--	--	--	KX756180.1	KX756180	669	0	Avena sterilis chloroplast, complete genome	--	--	--	--	--	--	--	--	--	--	--	--	--	--	--	--	--	--	DOWN	-5.2216	0.41579	blast,frame:-1 start:597 end:193
Cluster-11677.0	3.27	6.82	5.65	0	0	0	318	--	--	--	--	--	--	--	--	--	--	--	--	--	--	--	--	--	--	--	--	--	--	--	--	--	--	--	--	DOWN	-4.3253	0.99999	--
Cluster-9262.0	0.17	0.07	0	0.58	0.48	0.3	1038	--	--	--	--	--	XM_004969429.2	XM_004969429	676	0	PREDICTED: Setaria italica putative receptor protein kinase ZmPK1 (LOC101757320), transcript variant X1, mRNA	--	--	--	--	P17801	893	7.8e-95	Putative receptor protein kinase ZmPK1 OS=Zea mays GN=PK1 PE=2 SV=2	PF07714//PF00069	Protein tyrosine kinase//Protein kinase domain	GO:0006468	protein phosphorylation	GO:0004672//GO:0005524	protein kinase activity//ATP binding	--	--	--	--	UP	2.5686	0.99999	blast,frame:2 start:2 end:1030
Cluster-4806.41799	0.72	0.76	0.89	0.13	0.12	0.21	723	--	--	--	--	--	--	--	--	--	--	--	--	--	--	--	--	--	--	--	--	--	--	--	--	--	--	--	--	DOWN	-2.359	0.99999	estscan,start:1 end:133
Cluster-12900.1	3.04	1.87	1.15	18.44	4.69	2.36	1005	--	--	--	--	--	FP099173.1	FP099173	553	0	Phyllostachys edulis cDNA clone: bphyem127e04, full insert sequence	K01183	E3.2.1.14	chitinase	http://www.genome.jp/dbget-bin/www_bget?ko:K01183	Q7XCK6	795	1.7e-83	Chitinase 8 OS=Oryza sativa subsp. japonica GN=Cht8 PE=2 SV=1	PF00182	Chitinase class I	GO:0006032//GO:0016998	chitin catabolic process//cell wall macromolecule catabolic process	GO:0004568	chitinase activity	--	--	--	--	UP	2.0828	0.99999	estscan,start:982 end:107; minus strand
Cluster-4806.39324	3.49	0.86	5.31	0	0	0.66	360	--	--	--	--	--	--	--	--	--	--	--	--	--	--	--	--	--	--	--	--	--	--	--	--	--	--	--	--	DOWN	-3.6696	0.99999	estscan,start:171 end:326
Cluster-4806.34280	1.06	0.84	0.94	0.23	0.15	0.52	994	--	--	--	--	--	AP014957.1	AP014957	111	1.14e-48	Oryza sativa Japonica Group DNA, chromosome 1, cultivar: Nipponbare, complete sequence	K18757	LARP1	la-related protein 1	http://www.genome.jp/dbget-bin/www_bget?ko:K18757	--	--	--	--	--	--	--	--	--	--	--	--	KOG2590	RNA-binding protein LARP/SRO9 and related La domain proteins	DOWN	-1.6591	0.99999	blast,frame:2 start:2 end:118
Cluster-4806.40632	0.31	0.21	0.22	1.73	0.41	0.45	1284	--	--	--	--	--	GQ252886.1	GQ252886	272	4.69e-138	Phyllostachys edulis clone 12 putative mutator transposon protein, putative pollen-specific kinase, hypothetical proteins, putative retrotransposon protein, putative protein kinase, putative retrotransposon protein, putative protein kinase, putative transposon protein, hypothetical protein, putative retrotransposon proteins, putative transcription factor GT-3b, putative endonuclease, and putative…	--	--	--	--	--	--	--	--	--	--	--	--	--	--	--	--	--	--	UP	1.8063	0.99999	estscan,start:553 end:203; minus strand
Cluster-4806.2196	0	0.12	0.12	2.53	0	4.86	763	--	--	--	--	--	FP094020.1	FP094020	72	4.14e-27	Phyllostachys edulis cDNA clone: bphylf046l17, full insert sequence	--	--	--	--	--	--	--	--	--	--	--	--	--	--	--	--	--	--	UP	4.9206	0.99999	estscan,start:1 end:657
Cluster-4806.8121	12.82	15.38	8.14	61.75	23.5	7.01	1397	--	--	--	--	--	FP095127.1	FP095127	950	0	Phyllostachys edulis cDNA clone: bphyem118e13, full insert sequence	--	--	--	--	Q9S7M2	226	2.3e-17	Protein TIFY 10B OS=Arabidopsis thaliana GN=TIFY10B PE=1 SV=1	PF06203	CCT motif	--	--	GO:0005515	protein binding	--	--	--	--	UP	1.3663	0.99999	blast,frame:-3 start:1395 end:1216|blast,frame:-1 start:1022 end:378
Cluster-5040.0	2.35	1.67	1.02	0	0	0	398	--	--	--	--	--	XM_015833923.1	XM_015833923	188	6.8e-92	PREDICTED: Oryza brachyantha phospholipase A1-II 2 (LOC102704025), mRNA	--	--	--	--	Q0JKT4	374	4.5e-35	Phospholipase A1-II 2 OS=Oryza sativa subsp. japonica GN=Os01g0651200 PE=2 SV=1	--	--	--	--	--	--	--	--	--	--	DOWN	-4.2219	0.99999	estscan,start:398 end:36; minus strand
Cluster-4806.9646	5.31	7.13	1.11	46.17	8.63	2	1955	8139159	XP_020168262.1	1057	3.2e-112	putrescine hydroxycinnamoyltransferase 1-like [Aegilops tauschii subsp. tauschii]	AK361239.1	AK361239	484	0	Hordeum vulgare subsp. vulgare mRNA for predicted protein, partial cds, clone: NIASHv1135M10	--	--	--	--	G0LD36	337	4.4e-30	Rosmarinate synthase OS=Melissa officinalis GN=RAS PE=1 SV=1	PF02458//PF02790	Transferase family//Cytochrome C oxidase subunit II, transmembrane domain	GO:0022900	electron transport chain	GO:0016747	transferase activity, transferring acyl groups other than amino-acyl groups	GO:0016021	integral component of membrane	--	--	UP	2.0831	0.99999	blast,frame:-2 start:697 end:2
Cluster-4806.42572	2	1.69	1.29	0.71	0.54	0.82	6124	--	--	--	--	--	KU569973.1	KU569973	5852	0	Phyllostachys aurea voucher Attigala 172 plastid, complete genome	K02689	psaA	photosystem I P700 chlorophyll a apoprotein A1	http://www.genome.jp/dbget-bin/www_bget?ko:K02689	Q06GR0	3831	0	Photosystem I P700 chlorophyll a apoprotein A1 OS=Piper cenocladum GN=psaA PE=3 SV=1	PF13176//PF13414//PF13174//PF00515//PF03872//PF00253//PF13374//PF07721//PF00223//PF13181	Tetratricopeptide repeat//TPR repeat//Tetratricopeptide repeat//Tetratricopeptide repeat//Anti sigma-E protein RseA, N-terminal domain//Ribosomal protein S14p/S29e//Tetratricopeptide repeat//Tetratricopeptide repeat//Photosystem I psaA/psaB protein//Tetratricopeptide repeat	GO:0042254//GO:0015979//GO:0006412	ribosome biogenesis//photosynthesis//translation	GO:0005515//GO:0003735//GO:0042802//GO:0016989	protein binding//structural constituent of ribosome//identical protein binding//sigma factor antagonist activity	GO:0005840//GO:0009522//GO:0016021//GO:0009579//GO:0005622	ribosome//photosystem I//integral component of membrane//thylakoid//intracellular	--	--	DOWN	-1.274	0.18756	blast,frame:-3 start:2822 end:600
Cluster-4806.45100	0.96	2.23	1.67	0	0	0	423	--	--	--	--	--	--	--	--	--	--	--	--	--	--	--	--	--	--	--	--	--	--	--	--	--	--	--	--	DOWN	-4.4561	0.99999	estscan,start:423 end:126; minus strand
Cluster-12524.0	1.25	1.41	0.98	5.18	4.16	1.36	1520	--	--	--	--	--	FP093898.1	FP093898	709	0	Phyllostachys edulis cDNA clone: bphyem121f18, full insert sequence	K09286	EREBP	EREBP-like factor	http://www.genome.jp/dbget-bin/www_bget?ko:K09286	O80337	400	1.7e-37	Ethylene-responsive transcription factor 1A OS=Arabidopsis thaliana GN=ERF1A PE=1 SV=2	PF00847	AP2 domain	GO:0006355	regulation of transcription, DNA-templated	GO:0003700	transcription factor activity, sequence-specific DNA binding	GO:0005667	transcription factor complex	--	--	UP	1.5794	0.99999	blast,frame:-3 start:1434 end:562
Cluster-862.0	0	0	0	0.94	0.92	1.34	467	--	--	--	--	--	--	--	--	--	--	--	--	--	--	--	--	--	--	--	--	--	--	--	--	--	--	--	--	UP	4.1176	0.99999	estscan,start:467 end:391; minus strand
Cluster-200.0	0	0	0.44	0.88	2.19	6.05	416	--	--	--	--	--	--	--	--	--	--	--	--	--	--	--	--	--	--	--	--	--	--	--	--	--	--	--	--	UP	4.1449	0.99999	estscan,start:1 end:416
Cluster-4820.0	0.15	0.4	0.13	4.39	1.79	0	701	--	--	--	--	--	XM_003557974.3	XM_003557974	168	1.63e-80	PREDICTED: Brachypodium distachyon uncharacterized LOC100842376 (LOC100842376), mRNA	--	--	--	--	--	--	--	--	--	--	--	--	--	--	--	--	--	--	UP	3.2005	0.99999	blast,frame:3 start:150 end:536
Cluster-4806.3516	0.61	1.09	0.88	2.83	2.93	1.1	1596	6069233	XP_015646316.1	734	7.3e-75	PREDICTED: uncharacterized protein LOC107276300 [Oryza sativa Japonica Group]	XM_014902082.1	XM_014902082	51	4.18e-15	PREDICTED: Brachypodium distachyon uncharacterized LOC104581740 (LOC104581740), transcript variant X8, mRNA	--	--	--	--	--	--	--	--	PF00751	DM DNA binding domain	GO:0006355	regulation of transcription, DNA-templated	GO:0043565	sequence-specific DNA binding	--	--	--	--	UP	1.4361	0.99999	blast,frame:2 start:278 end:1561
Cluster-1184.0	0	0.57	1.74	0	0	0	673	--	--	--	--	--	CP011319.1	CP011319	641	0	Janthinobacterium sp. 1_2014MBL_MicDiv, complete genome	--	--	--	--	A6T3L5	546	8.8e-55	50S ribosomal protein L10 OS=Janthinobacterium sp. (strain Marseille) GN=rplJ PE=3 SV=1	--	--	--	--	--	--	--	--	--	--	DOWN	-4.9691	0.99999	blast,frame:1 start:34 end:657
Cluster-4806.44176	0.68	4.56	1.77	0	0	0	383	--	--	--	--	--	--	--	--	--	--	--	--	--	--	--	--	--	--	--	--	--	--	--	--	--	--	--	--	DOWN	-4.4263	0.99999	estscan,start:383 end:282; minus strand
Cluster-4806.41837	0	0.18	0	1.95	1.37	0	600	--	--	--	--	--	GU011687.1	GU011687	287	9.76e-147	Leymus multicaulis MYB1 mRNA, complete cds	K09422	MYBP	myb proto-oncogene protein, plant	http://www.genome.jp/dbget-bin/www_bget?ko:K09422	Q7XBH4	535	1.5e-53	Myb-related protein Myb4 OS=Oryza sativa subsp. japonica GN=MYB4 PE=2 SV=2	--	--	--	--	--	--	--	--	--	--	UP	4.0807	0.99999	estscan,start:1 end:600
Cluster-11155.1	0.45	0.28	0.19	1.43	0.4	0.59	2337	10287659	PNT66110.1	2337	1.4e-260	hypothetical protein BRADI_3g07360v3 [Brachypodium distachyon]	AK373096.1	AK373096	1133	0	Hordeum vulgare subsp. vulgare mRNA for predicted protein, partial cds, clone: NIASHv3021B03	--	--	--	--	Q9ZVT9	1473	9.8e-162	C2 and GRAM domain-containing protein At1g03370 OS=Arabidopsis thaliana GN=At1g03370 PE=2 SV=4	PF05822//PF00168	Pyrimidine 5'-nucleotidase (UMPH-1)//C2 domain	--	--	GO:0000287//GO:0008253//GO:0005515	magnesium ion binding//5'-nucleotidase activity//protein binding	GO:0005737	cytoplasm	KOG1032	Uncharacterized conserved protein, contains GRAM domain	UP	1.4	0.99999	estscan,start:2337 end:545; minus strand
Cluster-4806.9340	0	0.42	0.12	0.79	0.63	0.72	1180	--	--	--	--	--	--	--	--	--	--	--	--	--	--	--	--	--	--	--	--	--	--	--	--	--	--	--	--	UP	1.9642	0.99999	estscan,start:764 end:841
Cluster-4806.1805	0.18	0.31	0.27	1.32	1.64	0.44	1306	--	--	--	--	--	XM_015765135.1	XM_015765135	203	1.09e-99	PREDICTED: Oryza sativa Japonica Group calmodulin-binding protein 60 C (LOC4352457), transcript variant X2, mRNA	--	--	--	--	--	--	--	--	--	--	--	--	--	--	--	--	--	--	UP	2.1901	0.99999	blast,frame:2 start:71 end:1024
Cluster-4806.13837	0.36	0.43	0.72	2.73	1.69	1.39	1645	--	--	--	--	--	FP100769.1	FP100769	134	3.13e-61	Phyllostachys edulis cDNA clone: bphyst005c23, full insert sequence	K02958	RP-S15e, RPS15	small subunit ribosomal protein S15e	http://www.genome.jp/dbget-bin/www_bget?ko:K02958	P31674	250	4.5e-20	40S ribosomal protein S15 OS=Oryza sativa subsp. japonica GN=RPS15 PE=2 SV=2	PF00203	Ribosomal protein S19	GO:0006412//GO:0042254	translation//ribosome biogenesis	GO:0003735	structural constituent of ribosome	GO:0005840	ribosome	KOG0898	40S ribosomal protein S15	UP	1.944	0.50493	estscan,start:690 end:1555
Cluster-4806.11501	1.14	2.22	2.68	7	4.09	3.78	2174	--	--	--	--	--	XM_015766015.1	XM_015766015	1294	0	PREDICTED: Oryza sativa Japonica Group galactinol--sucrose galactosyltransferase (LOC4325200), mRNA	K06617	E2.4.1.82	raffinose synthase	http://www.genome.jp/dbget-bin/www_bget?ko:K06617	Q5VQG4	3067	0	Galactinol--sucrose galactosyltransferase OS=Oryza sativa subsp. japonica GN=RFS PE=1 SV=1	--	--	--	--	--	--	--	--	--	--	UP	1.3077	0.99999	estscan,start:2174 end:1; minus strand
Cluster-4806.25720	13.79	21.1	10.68	70.49	29.72	13.25	3372	1468179	BAJ94611.1	2543	2.7e-284	predicted protein [Hordeum vulgare subsp. vulgare]	AJ966349.1	AJ966349	1227	0	Hordeum vulgare subsp. vulgare mRNA for lipoxygenase-like protein (lox gene)	K00454	LOX2S	lipoxygenase	http://www.genome.jp/dbget-bin/www_bget?ko:K00454	Q7XV13	2480	2.4e-278	Putative lipoxygenase 5 OS=Oryza sativa subsp. japonica GN=Os04g0447100 PE=3 SV=2	PF00305	Lipoxygenase	GO:0055114	oxidation-reduction process	GO:0046872//GO:0016702	metal ion binding//oxidoreductase activity, acting on single donors with incorporation of molecular oxygen, incorporation of two atoms of oxygen	--	--	--	--	UP	1.3355	0.99999	blast,frame:-1 start:2853 end:325|blast,frame:-2 start:1118 end:336
Cluster-4806.3935	1.24	0.78	0.51	12.81	3.66	0.92	2421	--	--	--	--	--	FP101838.1	FP101838	448	0	Phyllostachys edulis cDNA clone: bphyem112h05, full insert sequence	--	--	--	--	Q9FIX5	221	1.5e-16	Transcription factor bHLH92 OS=Arabidopsis thaliana GN=BHLH92 PE=2 SV=1	PF00010	Helix-loop-helix DNA-binding domain	--	--	GO:0046983	protein dimerization activity	--	--	--	--	UP	2.796	0.76918	blast,frame:1 start:1 end:1125
Cluster-4806.3934	1.5	2.36	0.17	20.4	11.66	0.27	1278	--	--	--	--	--	FP101838.1	FP101838	1021	0	Phyllostachys edulis cDNA clone: bphyem112h05, full insert sequence	--	--	--	--	Q9FIX5	230	7.3e-18	Transcription factor bHLH92 OS=Arabidopsis thaliana GN=BHLH92 PE=2 SV=1	PF06005//PF00010//PF08397//PF16622	Protein of unknown function (DUF904)//Helix-loop-helix DNA-binding domain//IRSp53/MIM homology domain//zinc-finger C2H2-type	GO:0000917//GO:0043093//GO:0007009	barrier septum assembly//FtsZ-dependent cytokinesis//plasma membrane organization	GO:0046983//GO:0046872	protein dimerization activity//metal ion binding	GO:0005737	cytoplasm	--	--	UP	3.0478	0.99999	blast,frame:2 start:2 end:877
Cluster-4806.3936	0	0.45	0	7.22	2.11	0	421	--	--	--	--	--	--	--	--	--	--	--	--	--	--	--	--	--	--	--	--	--	--	--	--	--	--	--	--	UP	4.2911	0.99999	--
Cluster-4806.34772	1.41	1.26	0.74	0	0	0.21	515	--	--	--	--	--	--	--	--	--	--	--	--	--	--	--	--	--	--	--	--	--	--	--	--	--	--	--	--	DOWN	-3.7761	0.99999	blast,frame:2 start:122 end:295
Cluster-4806.24156	4788.74	3957.12	2082.45	760.68	1003.54	1737.62	1184	--	--	--	--	--	FP093469.1	FP093469	844	0	Phyllostachys edulis cDNA clone: bphyem103b24, full insert sequence	K08912	LHCB1	light-harvesting complex II chlorophyll a/b binding protein 1	http://www.genome.jp/dbget-bin/www_bget?ko:K08912	P27497	1305	1.5e-142	Chlorophyll a-b binding protein M9, chloroplastic OS=Zea mays GN=CAB-M9 PE=2 SV=1	--	--	--	--	--	--	--	--	--	--	DOWN	-1.6457	0.2578	blast,frame:1 start:67 end:948
Cluster-4806.12285	0.74	1.02	1.96	0	0.32	0	461	1473778	BAK03142.1	468	1.5e-44	predicted protein [Hordeum vulgare subsp. vulgare]	XM_015785517.1	XM_015785517	189	2.21e-92	PREDICTED: Oryza sativa Japonica Group pentatricopeptide repeat-containing protein At5g27270 (LOC4339890), mRNA	--	--	--	--	O04647	241	1.4e-19	Pentatricopeptide repeat-containing protein At5g27270 OS=Arabidopsis thaliana GN=EMB976 PE=2 SV=2	--	--	--	--	--	--	--	--	--	--	DOWN	-3.506	0.99999	estscan,start:1 end:461
Cluster-4806.35919	1.82	4.63	3.42	18.46	4.88	5.47	4426	6756312	OAY77604.1	313	1.3e-25	Transcription factor HY5 [Ananas comosus]	GQ252847.1	GQ252847	584	0	Phyllostachys edulis clone 03051 hypothetical proteins and putative retrotransposon protein genes, complete cds	K16241	HY5	transcription factor HY5	http://www.genome.jp/dbget-bin/www_bget?ko:K16241	Q9SM50	274	2e-22	Transcription factor HY5 OS=Solanum lycopersicum GN=HY5 PE=2 SV=1	PF08826//PF03131//PF04977//PF13851//PF01166//PF00170//PF04111//PF07716//PF04871//PF06005	DMPK coiled coil domain like//bZIP Maf transcription factor//Septum formation initiator//Growth-arrest specific micro-tubule binding//TSC-22/dip/bun family//bZIP transcription factor//Autophagy protein Apg6//Basic region leucine zipper//Uso1 / p115 like vesicle tethering protein, C terminal region//Protein of unknown function (DUF904)	GO:0009069//GO:0015031//GO:0006355//GO:0048870//GO:0006886//GO:0016310//GO:0000917//GO:0043093//GO:0006914//GO:0007049//GO:0006468	serine family amino acid metabolic process//protein transport//regulation of transcription, DNA-templated//cell motility//intracellular protein transport//phosphorylation//barrier septum assembly//FtsZ-dependent cytokinesis//autophagy//cell cycle//protein phosphorylation	GO:0003677//GO:0003700//GO:0005524//GO:0043565//GO:0008565//GO:0004674	DNA binding//transcription factor activity, sequence-specific DNA binding//ATP binding//sequence-specific DNA binding//protein transporter activity//protein serine/threonine kinase activity	GO:0005737//GO:0016020//GO:0031514//GO:0005634//GO:0005667	cytoplasm//membrane//motile cilium//nucleus//transcription factor complex	KOG0709	CREB/ATF family transcription factor	UP	1.5526	0.99999	blast,frame:-2 start:4035 end:3589
Cluster-10640.0	0.99	6.64	4.72	20.03	10.18	11.11	608	--	--	--	--	--	FP099103.1	FP099103	554	0	Phyllostachys edulis cDNA clone: bphyst039a17, full insert sequence	--	--	--	--	--	--	--	--	PF09726//PF07989//PF04977//PF04111//PF06005//PF05529//PF11365//PF10473	Transmembrane protein//Centrosomin N-terminal motif 1//Septum formation initiator//Autophagy protein Apg6//Protein of unknown function (DUF904)//B-cell receptor-associated protein 31-like//Protein of unknown function (DUF3166)//Leucine-rich repeats of kinetochore protein Cenp-F/LEK1	GO:0007049//GO:0006886//GO:0006914//GO:0000917//GO:0043093//GO:0010506	cell cycle//intracellular protein transport//autophagy//barrier septum assembly//FtsZ-dependent cytokinesis//regulation of autophagy	GO:0042803//GO:0045502//GO:0008134	protein homodimerization activity//dynein binding//transcription factor binding	GO:0005783//GO:0005615//GO:0030286//GO:0005667//GO:0005737//GO:0005815//GO:0016021	endoplasmic reticulum//extracellular space//dynein complex//transcription factor complex//cytoplasm//microtubule organizing center//integral component of membrane	--	--	UP	1.7591	0.99999	estscan,start:69 end:417
Cluster-4806.5311	0.66	0.63	1.36	0.19	0.37	0.21	1134	4038275	XP_009404039.1	178	1.5e-10	PREDICTED: polyadenylate-binding protein 3-like isoform X2 [Musa acuminata subsp. malaccensis]	XM_011463209.1	XM_011463209	34	8.3e-06	PREDICTED: Fragaria vesca subsp. vesca polyadenylate-binding protein 3-like (LOC101304751), mRNA	K14396	PABPN1, PABP2	polyadenylate-binding protein 2	http://www.genome.jp/dbget-bin/www_bget?ko:K14396	Q9LX90	154	4.2e-09	Polyadenylate-binding protein 3 OS=Arabidopsis thaliana GN=PABN3 PE=1 SV=1	PF00076//PF00614	RNA recognition motif. (a.k.a. RRM, RBD, or RNP domain)//Phospholipase D Active site motif	--	--	GO:0003824//GO:0003676	catalytic activity//nucleic acid binding	--	--	--	--	DOWN	-1.7738	0.99999	estscan,start:879 end:412; minus strand
Cluster-4806.14987	34.19	111.11	321.88	44.22	11.81	85.12	665	--	--	--	--	--	CP011319.1	CP011319	629	0	Janthinobacterium sp. 1_2014MBL_MicDiv, complete genome	--	--	--	--	--	--	--	--	--	--	--	--	--	--	--	--	--	--	DOWN	-1.7644	0.99999	estscan,start:1 end:181
Cluster-10860.0	0	0.08	0.08	0.48	0.46	0.47	965	--	--	--	--	--	--	--	--	--	--	--	--	--	--	--	--	--	--	--	--	--	--	--	--	--	--	--	--	UP	3.0984	0.99999	estscan,start:1 end:545
Cluster-4806.847	0.43	0.38	0.19	0.74	2.33	1.72	587	--	--	--	--	--	--	--	--	--	--	--	--	--	--	--	--	--	--	--	--	--	--	--	--	--	--	--	--	UP	2.3025	0.99999	estscan,start:1 end:587
Cluster-3694.0	2.15	0.84	2.31	0.81	0.34	1.06	1352	--	--	--	--	--	XM_014901324.1	XM_014901324	570	0	PREDICTED: Brachypodium distachyon uncharacterized protein At4g15970-like (LOC100836045), transcript variant X2, mRNA	--	--	--	--	P0C042	608	1.1e-61	Uncharacterized protein At4g15970 OS=Arabidopsis thaliana GN=At4g15970 PE=2 SV=1	--	--	--	--	--	--	--	--	--	--	DOWN	-1.2835	0.99999	blast,frame:1 start:1 end:1215
Cluster-7793.0	0.37	0.99	4.78	7.98	5.81	5.23	627	7092034	OEL12712.1	288	1.5e-23	hypothetical protein BAE44_0026269 [Dichanthelium oligosanthes]	XM_010229342.2	XM_010229342	91	9.23e-38	PREDICTED: Brachypodium distachyon uncharacterized LOC104581546 (LOC104581546), mRNA	--	--	--	--	--	--	--	--	PF04625	DEC-1 protein, N-terminal region	GO:0007304	chorion-containing eggshell formation	GO:0005213	structural constituent of chorion	GO:0042600//GO:0005576	chorion//extracellular region	--	--	UP	1.6279	0.99999	blast,frame:1 start:1 end:519
Cluster-4806.41050	0	0.23	0	0.66	1.29	0.94	539	--	--	--	--	--	--	--	--	--	--	--	--	--	--	--	--	--	--	--	--	--	--	--	--	--	--	--	--	UP	3.5331	0.99999	estscan,start:481 end:539
Cluster-124.0	0	0	0	1.67	0.33	1.71	456	--	--	--	--	--	--	--	--	--	--	--	--	--	--	--	--	--	--	--	--	--	--	--	--	--	--	--	--	UP	4.2265	0.99999	estscan,start:456 end:1; minus strand
Cluster-7840.0	9.3	5.88	1.61	0	0	0	311	--	--	--	--	--	--	--	--	--	--	--	--	--	--	--	--	--	--	--	--	--	--	--	--	--	--	--	--	DOWN	-4.2429	0.99999	estscan,start:311 end:1; minus strand
Cluster-4806.17399	4.92	5.86	5.55	0.74	0.51	1.13	4987	--	--	--	--	--	KU569968.1	KU569968	4984	0	Fargesia nitida voucher ISC&lt;USA-IA>:Saarela 597531 plastid, complete genome	K02111	ATPF1A, atpA	F-type H+-transporting ATPase subunit alpha	http://www.genome.jp/dbget-bin/www_bget?ko:K02111	Q09G61	2135	3.6e-238	ATP synthase subunit alpha, chloroplastic OS=Platanus occidentalis GN=atpA PE=3 SV=1	PF02874//PF00430//PF00137//PF00119//PF00306//PF00006	ATP synthase alpha/beta family, beta-barrel domain//ATP synthase B/B' CF(0)//ATP synthase subunit C//ATP synthase A chain//ATP synthase alpha/beta chain, C terminal domain//ATP synthase alpha/beta family, nucleotide-binding domain	GO:0015992//GO:0015986//GO:0015991//GO:0046034	proton transport//ATP synthesis coupled proton transport//ATP hydrolysis coupled proton transport//ATP metabolic process	GO:0005524//GO:0016820//GO:0015078	ATP binding//hydrolase activity, acting on acid anhydrides, catalyzing transmembrane movement of substances//hydrogen ion transmembrane transporter activity	GO:0033178//GO:0033177//GO:0045263	proton-transporting two-sector ATPase complex, catalytic domain//proton-transporting two-sector ATPase complex, proton-transporting domain//proton-transporting ATP synthase complex, coupling factor F(o)	KOG1353	F0F1-type ATP synthase, alpha subunit	DOWN	-2.7891	2.63e-13	blast,frame:-2 start:1758 end:181
Cluster-4806.17342	8.16	8.84	8.04	1.4	1.53	1.77	5314	--	--	--	--	--	JX513417.1	JX513417	4940	0	Fargesia spathacea chloroplast, complete genome	--	--	--	--	Q9MUZ2	2498	3.1e-280	Maturase K OS=Melica altissima GN=matK PE=3 SV=1	PF05367//PF00313//PF01348//PF01799//PF00507	Phage endonuclease I//'Cold-shock' DNA-binding domain//Type II intron maturase//[2Fe-2S] binding domain//NADH-ubiquinone/plastoquinone oxidoreductase, chain 3	GO:0006397//GO:0016032//GO:0006355//GO:0015992//GO:0055114//GO:0015074//GO:0006814//GO:0006308//GO:0006120//GO:0006744	mRNA processing//viral process//regulation of transcription, DNA-templated//proton transport//oxidation-reduction process//DNA integration//sodium ion transport//DNA catabolic process//mitochondrial electron transport, NADH to ubiquinone//ubiquinone biosynthetic process	GO:0003677//GO:0046872//GO:0008833//GO:0008137//GO:0016491	DNA binding//metal ion binding//deoxyribonuclease IV (phage-T4-induced) activity//NADH dehydrogenase (ubiquinone) activity//oxidoreductase activity	--	--	--	--	DOWN	-2.4135	4.05e-23	blast,frame:3 start:2994 end:4685
Cluster-7358.0	2.66	0.95	0.94	0.23	0.23	0.39	528	--	--	--	--	--	--	--	--	--	--	--	--	--	--	--	--	--	--	--	--	--	--	--	--	--	--	--	--	DOWN	-2.4134	0.99999	estscan,start:528 end:1; minus strand
Cluster-4806.41560	8.92	6.98	2.16	49.71	10.65	2.77	3029	--	--	--	--	--	FP094213.1	FP094213	938	0	Phyllostachys edulis cDNA clone: bphylf003c24, full insert sequence	--	--	--	--	--	--	--	--	PF13404//PF14829//PF00010	AsnC-type helix-turn-helix domain//Glycerol-3-phosphate acyltransferase N-terminal//Helix-loop-helix DNA-binding domain	GO:0046486//GO:0006355//GO:0042967	glycerolipid metabolic process//regulation of transcription, DNA-templated//acyl-carrier-protein biosynthetic process	GO:0046983//GO:0004366//GO:0043565	protein dimerization activity//glycerol-3-phosphate O-acyltransferase activity//sequence-specific DNA binding	--	--	--	--	UP	1.8155	0.99999	blast,frame:3 start:1698 end:2243
Cluster-4806.22899	69.51	58.11	142.82	39.82	24.93	61.89	650	5119008	KMS64936.1	360	6.9e-32	hypothetical protein BVRB_041110, partial [Beta vulgaris subsp. vulgaris]	EU795174.1	EU795174	587	0	Uncultured bacterium HF0010_04H24 genomic sequence	--	--	--	--	--	--	--	--	--	--	--	--	--	--	--	--	--	--	DOWN	-1.1186	0.99999	estscan,start:1 end:650
Cluster-4806.11890	1.83	1.22	0.21	14.41	4.86	0.48	1333	--	--	--	--	--	FP100708.1	FP100708	131	1.17e-59	Phyllostachys edulis cDNA clone: bphylf040o06, full insert sequence	--	--	--	--	O23791	680	5e-70	Fruit bromelain OS=Ananas comosus PE=1 SV=1	PF03051//PF00112	Peptidase C1-like family//Papain family cysteine protease	GO:0006508	proteolysis	GO:0008234//GO:0004197	cysteine-type peptidase activity//cysteine-type endopeptidase activity	--	--	--	--	UP	2.6195	0.99999	blast,frame:-2 start:1332 end:229
Cluster-4806.40287	1.15	3.67	2.94	7.13	7.59	5.26	779	--	--	--	--	--	--	--	--	--	--	K09493	CCT1, TCP1	T-complex protein 1 subunit alpha	http://www.genome.jp/dbget-bin/www_bget?ko:K09493	P28769	150	8.4e-09	T-complex protein 1 subunit alpha OS=Arabidopsis thaliana GN=CCT1 PE=1 SV=1	PF06003	Survival motor neuron protein (SMN)	GO:0006397	mRNA processing	GO:0003723	RNA binding	GO:0005634//GO:0005737	nucleus//cytoplasm	KOG0360	Chaperonin complex component, TCP-1 alpha subunit (CCT1)	UP	1.3789	0.99999	estscan,start:766 end:1; minus strand
Cluster-4806.11076	1.79	2.15	4.38	12.92	6.08	4.72	503	--	--	--	--	--	FP100871.1	FP100871	330	1.01e-170	Phyllostachys edulis cDNA clone: bphyem121a23, full insert sequence	--	--	--	--	Q9LQZ7	334	2.5e-30	B-box zinc finger protein 21 OS=Arabidopsis thaliana GN=BBX21 PE=1 SV=1	PF00130//PF00643//PF00628	Phorbol esters/diacylglycerol binding domain (C1 domain)//B-box zinc finger//PHD-finger	GO:0035556	intracellular signal transduction	GO:0008270//GO:0005515	zinc ion binding//protein binding	GO:0005622	intracellular	--	--	UP	1.5001	0.99999	estscan,start:503 end:1; minus strand
Cluster-4806.11075	9.07	6.5	3.99	26.84	12.44	6.68	1560	--	--	--	--	--	FP100160.1	FP100160	1049	0	Phyllostachys edulis cDNA clone: bphylf049i09, full insert sequence	--	--	--	--	Q0IGM7	273	9.2e-23	B-box zinc finger protein 20 OS=Arabidopsis thaliana GN=BBX20 PE=1 SV=1	PF00130//PF00643//PF00628	Phorbol esters/diacylglycerol binding domain (C1 domain)//B-box zinc finger//PHD-finger	GO:0035556	intracellular signal transduction	GO:0008270//GO:0005515	zinc ion binding//protein binding	GO:0005622	intracellular	--	--	UP	1.2436	0.99999	blast,frame:3 start:87 end:761|blast,frame:1 start:1069 end:1290
Cluster-12094.0	1.06	1	0.93	0.28	0.44	0.16	880	--	--	--	--	--	--	--	--	--	--	--	--	--	--	--	--	--	--	--	--	--	--	--	--	--	--	--	--	DOWN	-1.7781	0.99999	estscan,start:1 end:880
Cluster-4806.28470	3.27	4.93	3.4	10.94	7.16	5.23	1684	--	--	--	--	--	FP095900.1	FP095900	1458	0	Phyllostachys edulis cDNA clone: bphylf057p18, full insert sequence	K01809	manA, MPI	mannose-6-phosphate isomerase	http://www.genome.jp/dbget-bin/www_bget?ko:K01809	Q9M884	1185	1.8e-128	Mannose-6-phosphate isomerase 1 OS=Arabidopsis thaliana GN=PMI1 PE=1 SV=1	PF00190//PF08499//PF01238	Cupin//3'5'-cyclic nucleotide phosphodiesterase N-terminal//Phosphomannose isomerase type I	GO:0006144//GO:0006000//GO:0006013//GO:0005975	purine nucleobase metabolic process//fructose metabolic process//mannose metabolic process//carbohydrate metabolic process	GO:0004476//GO:0008270//GO:0045735//GO:0004114	mannose-6-phosphate isomerase activity//zinc ion binding//nutrient reservoir activity//3',5'-cyclic-nucleotide phosphodiesterase activity	--	--	KOG2757	Mannose-6-phosphate isomerase	UP	1.0208	0.99999	blast,frame:3 start:3 end:1409
Cluster-907.0	0	0.2	0	0.38	0.75	1.47	576	--	--	--	--	--	--	--	--	--	--	--	--	--	--	--	--	--	--	--	--	--	--	--	--	--	--	--	--	UP	3.5613	0.99999	--
Cluster-4806.25972	1.78	1.33	0.78	0	0.25	0	504	--	--	--	--	--	GQ252864.1	GQ252864	184	1.47e-89	Phyllostachys edulis clone 03121 putative retrotransposon protein, hypothetical protein, putative retrotransposon protein, and hypothetical protein genes, complete cds	--	--	--	--	--	--	--	--	--	--	--	--	--	--	--	--	--	--	DOWN	-3.8923	0.99999	estscan,start:1 end:423
Cluster-11343.0	0.88	0.64	0.13	14.86	1.97	0	716	--	--	--	--	--	AK360434.1	AK360434	100	1.05e-42	Hordeum vulgare subsp. vulgare mRNA for predicted protein, complete cds, clone: NIASHv1118C02	--	--	--	--	--	--	--	--	PF07213//PF06203	DAP10 membrane protein//CCT motif	GO:0014068//GO:0050776//GO:0007165	positive regulation of phosphatidylinositol 3-kinase signaling//regulation of immune response//signal transduction	GO:0005102//GO:0005515//GO:0043548	receptor binding//protein binding//phosphatidylinositol 3-kinase binding	GO:0016020	membrane	--	--	UP	3.3701	0.99999	blast,frame:3 start:93 end:599
Cluster-4806.15809	0.48	0.81	0.87	2	1.18	1.39	2476	--	--	--	--	--	XM_015780640.1	XM_015780640	350	0	PREDICTED: Oryza sativa Japonica Group subtilisin-like protease SBT3.8 (LOC4325625), mRNA	--	--	--	--	Q9MAP7	875	2.3e-92	Subtilisin-like protease SBT3.5 OS=Arabidopsis thaliana GN=SBT3.5 PE=1 SV=1	PF00082	Subtilase family	GO:0006508	proteolysis	GO:0004252	serine-type endopeptidase activity	--	--	--	--	UP	1.0817	0.99999	estscan,start:2476 end:888; minus strand
Cluster-4806.2906	2.4	3.51	1.24	33.39	8.89	3	1343	--	--	--	--	--	FP099037.1	FP099037	615	0	Phyllostachys edulis cDNA clone: bphyem107i07, full insert sequence	--	--	--	--	Q02438	1245	1.5e-135	Glucan endo-1,3-beta-glucosidase GV OS=Hordeum vulgare PE=2 SV=2	PF00332	Glycosyl hydrolases family 17	GO:0005975	carbohydrate metabolic process	GO:0004553	hydrolase activity, hydrolyzing O-glycosyl compounds	--	--	--	--	UP	2.6812	0.82664	blast,frame:2 start:224 end:1213
Cluster-4806.24311	2.48	1.62	3.58	0.65	1.14	1.26	1116	--	--	--	--	--	--	--	--	--	--	--	--	--	--	--	--	--	--	PF03092	BT1 family	GO:0006810	transport	--	--	GO:0016021	integral component of membrane	--	--	DOWN	-1.3332	0.99999	estscan,start:1 end:1098
Cluster-4806.354	0.95	1.9	2.31	5.61	2.67	3.4	1589	--	--	--	--	--	FP093277.1	FP093277	816	0	Phyllostachys edulis cDNA clone: bphyem202p21, full insert sequence	--	--	--	--	Q9SK55	618	9.3e-63	Transcription factor JUNGBRUNNEN 1 OS=Arabidopsis thaliana GN=JUB1 PE=1 SV=1	PF02365	No apical meristem (NAM) protein	GO:0006355	regulation of transcription, DNA-templated	GO:0003677	DNA binding	--	--	--	--	UP	1.1776	0.99999	blast,frame:3 start:213 end:1139
Cluster-4806.27469	1.24	0.66	0.83	2	1.75	1.95	2264	--	--	--	--	--	AK065591.1	AK065591	659	0	Oryza sativa Japonica Group cDNA clone:J013027J04, full insert sequence	K00006	GPD1	glycerol-3-phosphate dehydrogenase (NAD+)	http://www.genome.jp/dbget-bin/www_bget?ko:K00006	Q8H2J9	1124	2.8e-121	Glycerol-3-phosphate dehydrogenase [NAD(+)], chloroplastic OS=Oryza sativa subsp. japonica GN=Os07g0229800 PE=2 SV=3	PF08546//PF07479//PF01266//PF05834//PF07992//PF01210//PF04848//PF02558	Ketopantoate reductase PanE/ApbA C terminal//NAD-dependent glycerol-3-phosphate dehydrogenase C-terminus//FAD dependent oxidoreductase//Lycopene cyclase protein//Pyridine nucleotide-disulphide oxidoreductase//NAD-dependent glycerol-3-phosphate dehydrogenase N-terminus//Poxvirus A22 protein//Ketopantoate reductase PanE/ApbA	GO:0006072//GO:0005975//GO:0006281//GO:0015940//GO:0006310//GO:0055114//GO:0016117//GO:0046486//GO:0046168	glycerol-3-phosphate metabolic process//carbohydrate metabolic process//DNA repair//pantothenate biosynthetic process//DNA recombination//oxidation-reduction process//carotenoid biosynthetic process//glycerolipid metabolic process//glycerol-3-phosphate catabolic process	GO:0016491//GO:0016788//GO:0000287//GO:0004367//GO:0050661//GO:0000400//GO:0016705//GO:0008677//GO:0051287//GO:0016616	oxidoreductase activity//hydrolase activity, acting on ester bonds//magnesium ion binding//glycerol-3-phosphate dehydrogenase [NAD+] activity//NADP binding//four-way junction DNA binding//oxidoreductase activity, acting on paired donors, with incorporation or reduction of molecular oxygen//2-dehydropantoate 2-reductase activity//NAD binding//oxidoreductase activity, acting on the CH-OH group of d…	GO:0009331	glycerol-3-phosphate dehydrogenase complex	KOG2711	Glycerol-3-phosphate dehydrogenase/dihydroxyacetone 3-phosphate reductase	UP	1.0662	0.99999	blast,frame:-1 start:1334 end:1155|blast,frame:-2 start:1207 end:422
Cluster-4806.30628	33.7	27.46	34.36	11.1	10.59	18.4	2333	--	--	--	--	--	XM_003567309.2	XM_003567309	1009	0	PREDICTED: Brachypodium distachyon uncharacterized LOC100830508 (LOC100830508), mRNA	--	--	--	--	Q9FN48	185	2.2e-12	Calcium sensing receptor, chloroplastic OS=Arabidopsis thaliana GN=CAS PE=1 SV=1	--	--	--	--	--	--	--	--	--	--	DOWN	-1.2655	0.045777	blast,frame:-1 start:2333 end:2049
Cluster-5259.0	0.44	0.43	0.54	0.91	0.92	1.13	1404	--	--	--	--	--	--	--	--	--	--	--	--	--	--	--	--	--	--	--	--	--	--	--	--	--	--	--	--	UP	1.0756	0.99999	estscan,start:1 end:1322
Cluster-13570.0	10.32	6.75	10.5	2.72	2.17	8.1	888	--	--	--	--	--	FP101495.1	FP101495	395	0	Phyllostachys edulis cDNA clone: bphylf061h02, full insert sequence	--	--	--	--	Q9SW21	317	4.1e-28	Acyl carrier protein 4, chloroplastic OS=Arabidopsis thaliana GN=ACP4 PE=2 SV=1	--	--	--	--	--	--	--	--	KOG1748	Acyl carrier protein/NADH-ubiquinone oxidoreductase, NDUFAB1/SDAP subunit	DOWN	-1.117	0.99999	blast,frame:-3 start:886 end:383
Cluster-7180.0	0.83	0.37	0.91	0.18	0	0	595	--	--	--	--	--	--	--	--	--	--	--	--	--	--	--	--	--	--	--	--	--	--	--	--	--	--	--	--	DOWN	-3.5429	0.99999	estscan,start:133 end:1; minus strand
Cluster-15138.0	1.18	0.48	1.02	7.38	0.41	1.27	2889	8116868	XP_020199375.1	2231	3.4e-248	uncharacterized protein LOC109785177 [Aegilops tauschii subsp. tauschii]	AK370206.1	AK370206	524	0	Hordeum vulgare subsp. vulgare mRNA for predicted protein, partial cds, clone: NIASHv2106N16	--	--	--	--	--	--	--	--	PF02060//PF03419//PF02535//PF00335	Slow voltage-gated potassium channel//Sporulation factor SpoIIGA//ZIP Zinc transporter//Tetraspanin family	GO:0006811//GO:0030001//GO:0055085//GO:0006813//GO:0030436//GO:0006508	ion transport//metal ion transport//transmembrane transport//potassium ion transport//asexual sporulation//proteolysis	GO:0005249//GO:0004190//GO:0046873	voltage-gated potassium channel activity//aspartic-type endopeptidase activity//metal ion transmembrane transporter activity	GO:0016021//GO:0008076//GO:0016020	integral component of membrane//voltage-gated potassium channel complex//membrane	--	--	UP	1.7472	0.99999	blast,frame:2 start:2561 end:2791|blast,frame:3 start:3 end:2798
Cluster-4806.2209	0.45	1.26	2.68	1.95	4.3	8.24	846	--	--	--	--	--	XM_003559167.3	XM_003559167	188	1.51e-91	PREDICTED: Brachypodium distachyon cell number regulator 10-like (LOC100829742), mRNA	--	--	--	--	D9HP23	181	2.3e-12	Cell number regulator 7 OS=Zea mays GN=CNR7 PE=2 SV=1	--	--	--	--	--	--	--	--	--	--	UP	1.7045	0.99999	blast,frame:-2 start:512 end:267|blast,frame:-3 start:844 end:239
Cluster-4806.7367	23.75	16.09	27.73	68.4	30.41	53.55	1145	--	--	--	--	--	FP097309.1	FP097309	603	0	Phyllostachys edulis cDNA clone: bphyst029h12, full insert sequence	--	--	--	--	O81208	267	3.3e-22	High-light-induced protein, chloroplastic OS=Arabidopsis thaliana GN=HLIP PE=1 SV=1	--	--	--	--	--	--	--	--	--	--	UP	1.1619	0.99999	blast,frame:-3 start:771 end:514|blast,frame:-1 start:1010 end:789
Cluster-4806.11203	0.26	0.23	0.23	0.57	1.1	1.16	767	--	--	--	--	--	--	--	--	--	--	--	--	--	--	--	--	--	--	--	--	--	--	--	--	--	--	--	--	UP	1.9764	0.99999	estscan,start:620 end:767
Cluster-4806.22572	137.3	77.89	166.48	52.28	40.81	87.19	1343	5119008	KMS64936.1	820	6.6e-85	hypothetical protein BVRB_041110, partial [Beta vulgaris subsp. vulgaris]	CR543861.1	CR543861	814	0	Acinetobacter sp. ADP1 complete genome	--	--	--	--	--	--	--	--	--	--	--	--	--	--	--	--	--	--	DOWN	-1.1043	0.99999	blast,frame:-1 start:701 end:75
Cluster-4806.11817	0.71	1.1	0.38	0.25	0.24	0.1	1160	--	--	--	--	--	FP100856.1	FP100856	288	5.39e-147	Phyllostachys edulis cDNA clone: bphylf054e22, full insert sequence	--	--	--	--	--	--	--	--	--	--	--	--	--	--	--	--	--	--	DOWN	-1.8947	0.99999	estscan,start:272 end:1160
Cluster-9681.0	0.15	0.53	0.67	1.19	2.04	2.8	702	--	--	--	--	--	--	--	--	--	--	--	--	--	--	--	--	--	--	--	--	--	--	--	--	--	--	--	--	UP	2.1378	0.99999	estscan,start:702 end:103; minus strand
Cluster-4806.40947	0	0	0	3.96	5.1	2.57	341	--	--	--	--	--	GQ252810.1	GQ252810	49	1.07e-14	Phyllostachys edulis clone 00027 putative retrotransposon protein gene, partial cds; and hypothetical protein gene, complete cds	--	--	--	--	--	--	--	--	--	--	--	--	--	--	--	--	--	--	UP	4.3031	0.99999	blast,frame:2 start:2 end:340
Cluster-4806.9230	0.06	0	0.15	0.45	0.62	0.42	1369	--	--	--	--	--	--	--	--	--	--	--	--	--	--	--	--	--	--	PF01750	Hydrogenase maturation protease	--	--	GO:0008047//GO:0008233	enzyme activator activity//peptidase activity	--	--	--	--	UP	2.8406	0.99999	estscan,start:1369 end:1; minus strand
Cluster-4806.2511	1.61	0.72	1.39	4.27	1.44	2.2	2163	--	--	--	--	--	XM_003579529.3	XM_003579529	885	0	PREDICTED: Brachypodium distachyon protein DETOXIFICATION 16-like (LOC100824345), mRNA	K03327	TC.MATE, SLC47A, norM, mdtK, dinF	multidrug resistance protein, MATE family	http://www.genome.jp/dbget-bin/www_bget?ko:K03327	Q9SIA4	967	4.3e-103	MATE efflux family protein 5 OS=Arabidopsis thaliana GN=DTXL1 PE=3 SV=1	PF00642//PF01554	Zinc finger C-x8-C-x5-C-x3-H type (and similar)//MatE	GO:0055085//GO:0015893//GO:0006810//GO:0006855	transmembrane transport//drug transport//transport//drug transmembrane transport	GO:0015238//GO:0046872//GO:0015297	drug transmembrane transporter activity//metal ion binding//antiporter activity	GO:0016020	membrane	--	--	UP	1.0806	0.99999	blast,frame:2 start:440 end:1957
Cluster-6826.0	0.84	0.58	0.65	1.57	2.14	1.15	1387	--	--	--	--	--	XM_006645962.1	XM_006645962	53	2.8e-16	PREDICTED: Oryza brachyantha putative cyclin-dependent kinase F-2 (LOC102710363), mRNA	K08818	CDC2L	cell division cycle 2-like	http://www.genome.jp/dbget-bin/www_bget?ko:K08818	Q2QSL4	521	1.4e-51	Putative cyclin-dependent kinase F-2 OS=Oryza sativa subsp. japonica GN=CDKF-2 PE=3 SV=1	PF07714//PF06293//PF00069	Protein tyrosine kinase//Lipopolysaccharide kinase (Kdo/WaaP) family//Protein kinase domain	GO:0006468	protein phosphorylation	GO:0016773//GO:0005524//GO:0004672	phosphotransferase activity, alcohol group as acceptor//ATP binding//protein kinase activity	GO:0016020	membrane	--	--	UP	1.253	0.99999	blast,frame:-3 start:1250 end:138
Cluster-4806.1500	1.01	0.5	0.89	0.15	0.14	0.12	1030	--	--	--	--	--	--	--	--	--	--	--	--	--	--	--	--	--	--	--	--	--	--	--	--	--	--	--	--	DOWN	-2.5593	0.99999	blast,frame:2 start:200 end:856
Cluster-11863.0	0.3	0.53	0.4	1.45	2.41	1.89	704	--	--	--	--	--	--	--	--	--	--	--	--	--	--	--	--	--	--	--	--	--	--	--	--	--	--	--	--	UP	2.2271	0.99999	estscan,start:224 end:704
Cluster-4806.1740	5.87	3.26	5.4	2.68	1.66	1.86	517	6090215	XP_015691936.1	239	5.9e-18	PREDICTED: uncharacterized protein LOC107304086 [Oryza brachyantha]	XM_015779787.1	XM_015779787	147	5.57e-69	PREDICTED: Oryza sativa Japonica Group uncharacterized LOC107280707 (LOC107280707), mRNA	--	--	--	--	--	--	--	--	--	--	--	--	--	--	--	--	--	--	DOWN	-1.2365	0.99999	blast,frame:2 start:38 end:331
Cluster-6552.0	0.56	0.24	0.25	1.81	0.81	1.22	741	--	--	--	--	--	--	--	--	--	--	--	--	--	--	--	--	--	--	--	--	--	--	--	--	--	--	--	--	UP	1.8959	0.99999	estscan,start:1 end:99
Cluster-4806.11425	3.13	5.97	1.69	13.52	8.78	3.28	2350	5577695	KQK88765.1	2871	0	hypothetical protein SETIT_034729mg [Setaria italica]	FP099663.1	FP099663	1574	0	Phyllostachys edulis cDNA clone: bphylf052k21, full insert sequence	K15404	K15404, CER1	aldehyde decarbonylase	http://www.genome.jp/dbget-bin/www_bget?ko:K15404	F4HVY0	1971	1.8e-219	Protein ECERIFERUM 1 OS=Arabidopsis thaliana GN=CER1 PE=1 SV=1	PF04116	Fatty acid hydroxylase superfamily	GO:0006633//GO:0055114	fatty acid biosynthetic process//oxidation-reduction process	GO:0005506//GO:0016491	iron ion binding//oxidoreductase activity	--	--	--	--	UP	1.2725	0.99999	blast,frame:-3 start:2348 end:444
Cluster-4806.2496	0.12	0.35	0.36	1.38	0.81	0.57	1800	2131151	EMS57560.1	161	2.3e-08	hypothetical protein TRIUR3_04749 [Triticum urartu]	--	--	--	--	--	--	--	--	--	Q2R712	151	1.5e-08	Achilleol B synthase OS=Oryza sativa subsp. japonica GN=Os11g0285000 PE=1 SV=1	--	--	--	--	--	--	--	--	--	--	UP	1.7306	0.99999	blast,frame:-2 start:152 end:3
Cluster-4806.2729	10.03	6.37	7	3.09	1.26	5.69	505	--	--	--	--	--	CP015638.1	CP015638	461	0	Pseudomonas fluorescens strain L111, complete genome	--	--	--	--	--	--	--	--	--	--	--	--	--	--	--	--	--	--	DOWN	-1.241	0.99999	estscan,start:505 end:1; minus strand
Cluster-4166.0	0.73	0	1.28	6.45	3.25	3.88	375	--	--	--	--	--	--	--	--	--	--	--	--	--	--	--	--	--	--	--	--	--	--	--	--	--	--	--	--	UP	2.7046	0.99999	estscan,start:375 end:162; minus strand
Cluster-11345.2	0.86	1.55	1.51	0	0	0.21	511	--	--	--	--	--	--	--	--	--	--	--	--	--	--	--	--	--	--	--	--	--	--	--	--	--	--	--	--	DOWN	-3.9493	0.99999	estscan,start:131 end:1; minus strand
Cluster-4806.22930	1.75	2.31	1.16	0.82	0.79	0.32	1140	--	--	--	--	--	--	--	--	--	--	--	--	--	--	--	--	--	--	--	--	--	--	--	--	--	--	--	--	DOWN	-1.4262	0.99999	estscan,start:125 end:480
Cluster-4806.23348	2.51	1.81	0.93	1	0.26	0.46	885	8127281	XP_020155020.1	323	1.8e-27	probable galacturonosyltransferase-like 4 [Aegilops tauschii subsp. tauschii]	XM_003557799.3	XM_003557799	119	3.61e-53	PREDICTED: Brachypodium distachyon probable galacturonosyltransferase-like 4 (LOC100842064), mRNA	--	--	--	--	Q9M8J2	222	4.3e-17	Probable galacturonosyltransferase-like 4 OS=Arabidopsis thaliana GN=GATL4 PE=2 SV=1	PF01501	Glycosyl transferase family 8	--	--	GO:0016757	transferase activity, transferring glycosyl groups	--	--	--	--	DOWN	-1.616	0.99999	blast,frame:-3 start:808 end:248
Cluster-8453.0	6.63	5.17	0	0	0	0	395	5510739	BAS94417.1	162	3.8e-09	Os05g0462000 [Oryza sativa Japonica Group]	XM_004961770.3	XM_004961770	125	7.09e-57	PREDICTED: Setaria italica uncharacterized LOC101776577 (LOC101776577), mRNA	--	--	--	--	--	--	--	--	--	--	--	--	--	--	--	--	--	--	DOWN	-5.3911	0.99999	blast,frame:3 start:3 end:152
Cluster-4806.43851	0	0	0.27	3.55	2.4	0	493	--	--	--	--	--	XM_006649358.2	XM_006649358	143	8.86e-67	PREDICTED: Oryza brachyantha FAD-dependent urate hydroxylase-like (LOC102710187), mRNA	--	--	--	--	--	--	--	--	--	--	--	--	--	--	--	--	--	--	UP	4.2928	0.99999	estscan,start:25 end:493
Cluster-4806.42666	0	0.26	0.26	1.92	0.74	1.62	717	--	--	--	--	--	XM_004965181.1	XM_004965181	87	1.78e-35	PREDICTED: Setaria italica classical arabinogalactan protein 11-like (LOC101775666), mRNA	--	--	--	--	--	--	--	--	--	--	--	--	--	--	--	--	--	--	UP	3.012	0.99999	estscan,start:717 end:1; minus strand
Cluster-13873.0	1.4	2.39	1.11	4.92	2.72	3.29	1564	8098150	XP_020179161.1	333	2.3e-28	uncharacterized protein LOC109764791 [Aegilops tauschii subsp. tauschii]	--	--	--	--	--	--	--	--	--	--	--	--	--	PF06305	Protein of unknown function (DUF1049)	--	--	--	--	GO:0005887	integral component of plasma membrane	--	--	UP	1.1553	0.99999	blast,frame:3 start:636 end:1280
Cluster-7463.0	0.66	1.01	0.62	2.26	1.02	1.39	1686	5524717	BAT08396.1	1151	3.4e-123	Os09g0452900 [Oryza sativa Japonica Group]	XM_006660618.2	XM_006660618	541	0	PREDICTED: Oryza brachyantha beta-1,3-galactosyltransferase 7-like (LOC102707897), mRNA	--	--	--	--	Q9LM60	732	5.9e-76	Probable beta-1,3-galactosyltransferase 5 OS=Arabidopsis thaliana GN=B3GALT5 PE=2 SV=1	PF02434//PF01762	Fringe-like//Galactosyltransferase	GO:0006486	protein glycosylation	GO:0008378//GO:0016757	galactosyltransferase activity//transferase activity, transferring glycosyl groups	GO:0016020	membrane	--	--	UP	1.0163	0.99999	blast,frame:3 start:3 end:941|blast,frame:1 start:949 end:1362
Cluster-13255.0	0.9	2.03	0.96	0.24	0.53	0.46	977	8129085	XP_020157028.1	165	4.3e-09	uncharacterized protein LOC109742350 [Aegilops tauschii subsp. tauschii]	XM_010236646.2	XM_010236646	70	6.92e-26	PREDICTED: Brachypodium distachyon uncharacterized LOC100831140 (LOC100831140), mRNA	--	--	--	--	--	--	--	--	PF09297	NADH pyrophosphatase zinc ribbon domain	--	--	GO:0046872//GO:0016787	metal ion binding//hydrolase activity	--	--	--	--	DOWN	-1.6508	0.99999	blast,frame:3 start:720 end:977|blast,frame:1 start:478 end:912
Cluster-4806.43335	0.61	0.37	0.8	3.94	0.8	1.31	2000	8128319	XP_020156173.1	2393	3.9e-267	probable 4-coumarate--CoA ligase 2 [Aegilops tauschii subsp. tauschii]	FP101648.1	FP101648	1961	0	Phyllostachys edulis cDNA clone: bphylf047d20, full insert sequence	K01904	4CL	4-coumarate--CoA ligase	http://www.genome.jp/dbget-bin/www_bget?ko:K01904	Q42982	2374	2.8e-266	Probable 4-coumarate--CoA ligase 2 OS=Oryza sativa subsp. japonica GN=4CL2 PE=2 SV=2	PF00541//PF00501	Adenoviral fibre protein (knob domain)//AMP-binding enzyme	GO:0019062//GO:0008152	virion attachment to host cell//metabolic process	GO:0003824	catalytic activity	GO:0019028	viral capsid	--	--	UP	1.766	0.99999	blast,frame:-3 start:1929 end:154
Cluster-4806.33337	1.25	1.23	0.28	6.53	1.96	1.03	692	--	--	--	--	--	AK376482.1	AK376482	209	2.6e-103	Hordeum vulgare subsp. vulgare mRNA for predicted protein, complete cds, clone: NIASHv3125H17	K13424	WRKY33	WRKY transcription factor 33	http://www.genome.jp/dbget-bin/www_bget?ko:K13424	Q8S8P5	139	1.4e-07	Probable WRKY transcription factor 33 OS=Arabidopsis thaliana GN=WRKY33 PE=1 SV=2	PF03106	WRKY DNA -binding domain	GO:0006355	regulation of transcription, DNA-templated	GO:0003700//GO:0043565	transcription factor activity, sequence-specific DNA binding//sequence-specific DNA binding	GO:0005667	transcription factor complex	--	--	UP	1.8105	0.99999	blast,frame:-2 start:691 end:2
Cluster-4806.38312	0	0	0	1.23	0.39	0.35	691	--	--	--	--	--	FO203444.1	FO203444	58	2.26e-19	Phyllostachys heterocycla genomic DNA, BAC clone: PH01B031C15, complete sequence	--	--	--	--	--	--	--	--	--	--	--	--	--	--	--	--	--	--	UP	4.6377	0.99999	estscan,start:1 end:262
Cluster-4806.25383	0.62	1.19	1.57	0.54	0.26	0.45	1094	--	--	--	--	--	FP092296.1	FP092296	150	2.62e-70	Phyllostachys edulis cDNA clone: bphylf027j12, full insert sequence	--	--	--	--	--	--	--	--	--	--	--	--	--	--	--	--	--	--	DOWN	-1.4478	0.99999	estscan,start:40 end:451
Cluster-4806.43786	0.05	0.44	0.05	2.1	1.49	2.29	1489	--	--	--	--	--	FP099417.1	FP099417	38	6.57e-08	Phyllostachys edulis cDNA clone: bphylf056j04, full insert sequence	--	--	--	--	--	--	--	--	--	--	--	--	--	--	--	--	--	--	UP	3.4297	0.029844	estscan,start:1489 end:113; minus strand
Cluster-4806.41920	0.36	0.15	0.21	1.87	0.74	0.79	1324	405354	ABA92870.2	960	3.8e-101	retrotransposon protein, putative, unclassified [Oryza sativa Japonica Group]	AP014961.1	AP014961	34	9.74e-06	Oryza sativa Japonica Group DNA, chromosome 5, cultivar: Nipponbare, complete sequence	--	--	--	--	--	--	--	--	--	--	--	--	--	--	--	--	--	--	UP	2.2441	0.99999	blast,frame:-2 start:1323 end:1
Cluster-4806.110	1.54	1.5	3.34	0	0	0	371	--	--	--	--	--	KX372537.1	KX372537	145	5.05e-68	Ampelocalamus naibunensis chloroplast, complete genome	--	--	--	--	--	--	--	--	--	--	--	--	--	--	--	--	--	--	DOWN	-4.1879	0.99999	estscan,start:371 end:220; minus strand
Cluster-4806.37301	2.01	2.48	2.16	8.32	2.37	2.95	2704	--	--	--	--	--	XR_001164317.1	XR_001164317	96	6.9e-40	PREDICTED: Setaria italica uncharacterized LOC105914638 (LOC105914638), transcript variant X2, ncRNA	--	--	--	--	--	--	--	--	--	--	--	--	--	--	--	--	--	--	UP	1.0384	0.99999	estscan,start:2704 end:2443; minus strand
Cluster-4806.23613	32.49	43.16	22.18	137.35	59.73	64.54	2457	5522503	BAT06182.1	1779	7.5e-196	Os08g0509200 [Oryza sativa Japonica Group]	FP099428.1	FP099428	1130	0	Phyllostachys edulis cDNA clone: bphylf047a07, full insert sequence	K01188	E3.2.1.21	beta-glucosidase	http://www.genome.jp/dbget-bin/www_bget?ko:K01188	Q84YK7	1779	3.4e-197	Beta-glucosidase 27 OS=Oryza sativa subsp. japonica GN=BGLU27 PE=2 SV=1	PF00232//PF00528	Glycosyl hydrolase family 1//Binding-protein-dependent transport system inner membrane component	GO:0005975//GO:0006810	carbohydrate metabolic process//transport	GO:0004553	hydrolase activity, hydrolyzing O-glycosyl compounds	GO:0016020	membrane	--	--	UP	1.4234	0.99999	blast,frame:-3 start:1045 end:851|blast,frame:-2 start:881 end:258|blast,frame:-1 start:2271 end:1057
Cluster-4806.3607	1.04	0.78	1.84	5.04	1.66	3.39	712	7105993	OEL26671.1	247	9.6e-19	Transcription factor MYB108 [Dichanthelium oligosanthes]	XM_004958686.2	XM_004958686	105	1.74e-45	PREDICTED: Setaria italica myb-related protein 330-like (LOC101766176), mRNA	K09422	MYBP	myb proto-oncogene protein, plant	http://www.genome.jp/dbget-bin/www_bget?ko:K09422	Q9LDE1	158	9e-10	Transcription factor MYB108 OS=Arabidopsis thaliana GN=MYB108 PE=1 SV=1	PF09111	SLIDE	GO:0006338	chromatin remodeling	GO:0005524//GO:0003676//GO:0016818	ATP binding//nucleic acid binding//hydrolase activity, acting on acid anhydrides, in phosphorus-containing anhydrides	GO:0005634	nucleus	--	--	UP	1.4462	0.99999	blast,frame:-3 start:509 end:231
Cluster-4806.9084	5.43	6.59	9.43	25.56	12.89	15.36	1964	6060770	XP_015637002.1	1599	4.5e-175	PREDICTED: wall-associated receptor kinase 1 isoform X2 [Oryza sativa Japonica Group]	XM_004975284.3	XM_004975284	361	0	PREDICTED: Setaria italica wall-associated receptor kinase 5-like (LOC101777369), mRNA	--	--	--	--	Q9LMN7	988	1.4e-105	Wall-associated receptor kinase 5 OS=Arabidopsis thaliana GN=WAK5 PE=2 SV=1	PF00008//PF07714//PF00069//PF07645	EGF-like domain//Protein tyrosine kinase//Protein kinase domain//Calcium-binding EGF domain	GO:0006468	protein phosphorylation	GO:0004672//GO:0005524//GO:0005515//GO:0005509	protein kinase activity//ATP binding//protein binding//calcium ion binding	--	--	--	--	UP	1.3295	0.71761	estscan,start:1964 end:206; minus strand
Cluster-4806.9083	3.54	3.64	3.35	12.92	6.93	4.91	2026	1478287	BAJ92416.1	791	2.3e-81	predicted protein, partial [Hordeum vulgare subsp. vulgare]	HG670306.1	HG670306	89	4.01e-36	Triticum aestivum chromosome 3B, genomic scaffold, cultivar Chinese Spring	--	--	--	--	Q9LMP1	319	5.5e-28	Wall-associated receptor kinase 2 OS=Arabidopsis thaliana GN=WAK2 PE=1 SV=1	PF13947//PF10579//PF00008//PF08488	Wall-associated receptor kinase galacturonan-binding//Rapsyn N-terminal myristoylation and linker region//EGF-like domain//Wall-associated kinase	GO:0007268//GO:0009069//GO:0016310	synaptic transmission//serine family amino acid metabolic process//phosphorylation	GO:0030247//GO:0005515//GO:0004674//GO:0043495//GO:0033130	polysaccharide binding//protein binding//protein serine/threonine kinase activity//protein anchor//acetylcholine receptor binding	GO:0016021	integral component of membrane	--	--	UP	1.2441	0.99999	blast,frame:-1 start:2026 end:986
Cluster-12709.0	1.54	1.83	0.9	0	0	0	537	1108553	P0CD19.1	905	3.7e-95	RecName: Full=NAD..P..H-quinone oxidoreductase subunit 2 B, chloroplastic; AltName: Full=NAD..P..H dehydrogenase, subunit 2 B; AltName: Full=NADH-plastoquinone oxidoreductase subunit 2 B	XM_014896362.1	XM_014896362	516	0	PREDICTED: Brachypodium distachyon NAD(P)H-quinone oxidoreductase subunit 2 B, chloroplastic (LOC106865720), transcript variant X1, mRNA	K05573	ndhB	NAD(P)H-quinone oxidoreductase subunit 2	http://www.genome.jp/dbget-bin/www_bget?ko:K05573	P0CC72	905	1.6e-96	NAD(P)H-quinone oxidoreductase subunit 2 A, chloroplastic OS=Hordeum vulgare GN=ndhB1 PE=2 SV=1	--	--	--	--	--	--	--	--	--	--	DOWN	-5.1953	0.99999	estscan,start:1 end:537
Cluster-4806.6122	1.1	2.04	6.53	12.15	4.28	14.31	1856	6070270	XP_015647458.1	837	9.7e-87	PREDICTED: uncharacterized oxidoreductase At1g06690, chloroplastic [Oryza sativa Japonica Group]	XM_015791972.1	XM_015791972	373	0	PREDICTED: Oryza sativa Japonica Group uncharacterized oxidoreductase At1g06690, chloroplastic (LOC4342382), mRNA	--	--	--	--	Q94A68	754	1.8e-78	Uncharacterized oxidoreductase At1g06690, chloroplastic OS=Arabidopsis thaliana GN=At1g06690 PE=2 SV=1	--	--	--	--	--	--	--	--	--	--	UP	1.6489	0.99999	blast,frame:2 start:2 end:634|blast,frame:1 start:877 end:1395|blast,frame:3 start:714 end:992
Cluster-4806.18479	3.81	2.47	4.47	0.41	1.05	1.25	1982	5155294	YP_009157911.1	2458	1.1e-274	ribulose-1,5-bisphosphate carboxylase..oxygenase large subunit ..plastid.. [Chusquea circinata]	KU569973.1	KU569973	1966	0	Phyllostachys aurea voucher Attigala 172 plastid, complete genome	K01601	rbcL	ribulose-bisphosphate carboxylase large chain	http://www.genome.jp/dbget-bin/www_bget?ko:K01601	P48718	2340	2.4e-262	Ribulose bisphosphate carboxylase large chain OS=Viscum album GN=rbcL PE=3 SV=1	PF00016//PF02788	Ribulose bisphosphate carboxylase large chain, catalytic domain//Ribulose bisphosphate carboxylase large chain, N-terminal domain	GO:0015977//GO:0046487	carbon fixation//glyoxylate metabolic process	GO:0000287//GO:0016984	magnesium ion binding//ribulose-bisphosphate carboxylase activity	GO:0009573	chloroplast ribulose bisphosphate carboxylase complex	--	--	DOWN	-1.9874	0.13234	blast,frame:2 start:416 end:1873
Cluster-4806.30965	2.82	3.48	6.58	2.02	1.67	2.32	669	--	--	--	--	--	GQ252879.1	GQ252879	151	4.38e-71	Phyllostachys edulis clone 03166 putative retrotransposon protein and hypothetical protein genes, complete cds	--	--	--	--	--	--	--	--	PF08367	Peptidase M16C associated	GO:0006508	proteolysis	--	--	--	--	--	--	DOWN	-1.1052	0.99999	estscan,start:597 end:426; minus strand
Cluster-4806.32234	0.24	0.21	0.21	2.35	1.21	0.7	556	3083347	XP_006665048.1	691	2.5e-70	PREDICTED: cytochrome P450 71A1-like [Oryza brachyantha]	XM_006664985.2	XM_006664985	336	5.19e-174	PREDICTED: Oryza brachyantha cytochrome P450 71A1-like (LOC102703089), mRNA	--	--	--	--	Q50EK4	353	1.7e-32	Cytochrome P450 750A1 OS=Pinus taeda GN=CYP750A1 PE=2 SV=1	PF00067//PF04995	Cytochrome P450//Heme exporter protein D (CcmD)	GO:0017004//GO:0055114//GO:0015886	cytochrome complex assembly//oxidation-reduction process//heme transport	GO:0005506//GO:0016705//GO:0020037	iron ion binding//oxidoreductase activity, acting on paired donors, with incorporation or reduction of molecular oxygen//heme binding	GO:0016021	integral component of membrane	--	--	UP	2.6813	0.99999	estscan,start:1 end:556
Cluster-4806.18016	131.48	109.84	262.86	54.69	25.56	89.67	517	5119544	KMS65473.1	268	2.6e-21	hypothetical protein BVRB_035640 [Beta vulgaris subsp. vulgaris]	CP011319.1	CP011319	510	0	Janthinobacterium sp. 1_2014MBL_MicDiv, complete genome	--	--	--	--	--	--	--	--	--	--	--	--	--	--	--	--	--	--	DOWN	-1.6015	0.99999	blast,frame:-2 start:390 end:190
Cluster-5789.0	1.74	3.32	2.4	5.41	5.88	4.95	545	--	--	--	--	--	--	--	--	--	--	--	--	--	--	--	--	--	--	--	--	--	--	--	--	--	--	--	--	UP	1.1311	0.99999	estscan,start:334 end:60; minus strand
Cluster-4806.5666	108.3	38.83	176.59	37.98	30.59	27.83	1406	3074443	XP_006649869.1	262	3.5e-20	PREDICTED: uncharacterized protein LOC102720412 [Oryza brachyantha]	FP093459.1	FP093459	270	6.66e-137	Phyllostachys edulis cDNA clone: bphylf029d05, full insert sequence	--	--	--	--	--	--	--	--	PF03838	Recombination protein U	GO:0006281//GO:0006310	DNA repair//DNA recombination	--	--	GO:0005737	cytoplasm	--	--	DOWN	-1.6588	0.99999	estscan,start:1406 end:333; minus strand
Cluster-117.0	0	0	0	0.28	0.4	0.7	685	986943	EER99634.1	883	1.7e-92	hypothetical protein SORBI_3002G360500 [Sorghum bicolor]	XM_004958131.2	XM_004958131	475	0	PREDICTED: Setaria italica uncharacterized LOC101785452 (LOC101785452), mRNA	--	--	--	--	--	--	--	--	--	--	--	--	--	--	--	--	--	--	UP	4.0906	0.99999	estscan,start:685 end:1; minus strand
Cluster-15727.1	2.47	6.46	2.14	0	0	0.62	365	--	--	--	--	--	--	--	--	--	--	--	--	--	--	--	--	--	--	--	--	--	--	--	--	--	--	--	--	DOWN	-3.8421	0.99999	estscan,start:1 end:92
Cluster-4806.44729	0	0	0	4.66	0.79	4.02	359	--	--	--	--	--	--	--	--	--	--	--	--	--	--	--	--	--	--	--	--	--	--	--	--	--	--	--	--	UP	4.3534	0.99999	--
Cluster-4806.6002	0	0	0	1.79	1.41	1.22	445	--	--	--	--	--	FP095245.1	FP095245	59	3.93e-20	Phyllostachys edulis cDNA clone: bphylf052e17, full insert sequence	--	--	--	--	--	--	--	--	PF00257	Dehydrin	GO:0006950//GO:0009415	response to stress//response to water	--	--	--	--	--	--	UP	4.401	0.99999	estscan,start:1 end:157
Cluster-12570.0	3.33	3.77	5.47	11.98	6.5	13	1476	6092100	XP_015693626.1	1497	2.3e-163	PREDICTED: uncharacterized protein LOC102710506 [Oryza brachyantha]	FP093903.1	FP093903	1093	0	Phyllostachys edulis cDNA clone: bphylf045a21, full insert sequence	--	--	--	--	Q9SR77	229	1.1e-17	Heme-binding-like protein At3g10130, chloroplastic OS=Arabidopsis thaliana GN=At3g10130 PE=2 SV=1	--	--	--	--	--	--	--	--	--	--	UP	1.3117	0.71761	blast,frame:-3 start:1474 end:284
Cluster-4806.4075	0.17	0.07	0.22	0.73	0.9	0.49	1034	--	--	--	--	--	--	--	--	--	--	--	--	--	--	--	--	--	--	--	--	--	--	--	--	--	--	--	--	UP	2.2205	0.99999	estscan,start:1034 end:1; minus strand
Cluster-4806.23667	1258.06	1006.57	481.96	176.64	254.29	338.09	643	574129	ABQ81856.1	738	1e-75	chloroplast chlorophyll a..b binding protein [Phyllostachys edulis]	FP101265.1	FP101265	505	0	Phyllostachys edulis cDNA clone: bphylf028d07, full insert sequence	K08912	LHCB1	light-harvesting complex II chlorophyll a/b binding protein 1	http://www.genome.jp/dbget-bin/www_bget?ko:K08912	P27497	647	1.6e-66	Chlorophyll a-b binding protein M9, chloroplastic OS=Zea mays GN=CAB-M9 PE=2 SV=1	--	--	--	--	--	--	--	--	--	--	DOWN	-1.844	0.045777	blast,frame:-1 start:472 end:2
Cluster-4806.31554	0	0.36	0.34	4.07	0.67	1.44	454	--	--	--	--	--	--	--	--	--	--	--	--	--	--	--	--	--	--	--	--	--	--	--	--	--	--	--	--	UP	3.1322	0.99999	--
Cluster-14226.0	1.24	0.65	0.73	0.42	0.23	0.35	1187	--	--	--	--	--	--	--	--	--	--	--	--	--	--	--	--	--	--	--	--	--	--	--	--	--	--	--	--	DOWN	-1.3922	0.99999	estscan,start:665 end:974
Cluster-4806.29702	0	0.38	2.21	4.67	3.64	3.67	445	353252	ABA93972.1	484	2e-46	transposon protein, putative, Mutator sub-class [Oryza sativa Japonica Group]	FO203443.1	FO203443	323	6.89e-167	Phyllostachys heterocycla genomic DNA, BAC clone: PH01B015M02, complete sequence	--	--	--	--	Q9LNG5	304	6.7e-27	Serine/threonine-protein phosphatase 7 long form homolog OS=Arabidopsis thaliana GN=At1g48120 PE=2 SV=1	--	--	--	--	--	--	--	--	--	--	UP	2.1869	0.99999	estscan,start:445 end:1; minus strand
Cluster-4806.13553	2.26	1.52	3.09	0.39	0.39	0.34	431	353578	ABA94371.1	311	2.2e-26	retrotransposon protein, putative, Ty1-copia subclass [Oryza sativa Japonica Group]	FP092270.1	FP092270	227	1.55e-113	Phyllostachys edulis cDNA clone: bphyst012h06, full insert sequence	--	--	--	--	P10978	142	3.9e-08	Retrovirus-related Pol polyprotein from transposon TNT 1-94 OS=Nicotiana tabacum PE=2 SV=1	--	--	--	--	--	--	--	--	--	--	DOWN	-2.6772	0.99999	estscan,start:431 end:135; minus strand
Cluster-4732.1	0	0.21	0.11	0.53	0.91	0.71	806	--	--	--	--	--	--	--	--	--	--	--	--	--	--	--	--	--	--	--	--	--	--	--	--	--	--	--	--	UP	2.7377	0.99999	estscan,start:602 end:255; minus strand
Cluster-9911.0	0	0.29	0	1.81	0.35	0.55	1037	5560382	KQK06403.1	144	1.2e-06	hypothetical protein BRADI_2g26220v3 [Brachypodium distachyon]	XR_730549.2	XR_730549	69	2.65e-25	PREDICTED: Brachypodium distachyon uncharacterized LOC100826440 (LOC100826440), transcript variant X2, ncRNA	--	--	--	--	--	--	--	--	--	--	--	--	--	--	--	--	--	--	UP	3.2155	0.99999	blast,frame:3 start:45 end:245
Cluster-4806.13959	0.55	0.98	1.21	0.24	0	0	521	--	--	--	--	--	AK357633.1	AK357633	49	1.69e-14	Hordeum vulgare subsp. vulgare mRNA for predicted protein, partial cds, clone: NIASHv1058D05	--	--	--	--	--	--	--	--	--	--	--	--	--	--	--	--	--	--	DOWN	-3.501	0.99999	--
Cluster-5127.0	2.48	1.68	2.99	0.54	0.26	0.46	495	--	--	--	--	--	--	--	--	--	--	--	--	--	--	--	--	--	--	--	--	--	--	--	--	--	--	--	--	DOWN	-2.5099	0.99999	estscan,start:50 end:495
Cluster-13122.1	1.26	1.18	0.28	0.36	0.09	0.08	885	8357962	OQU77174.1	1048	1.6e-111	hypothetical protein SORBI_3010G276700 [Sorghum bicolor]	AK366564.1	AK366564	364	0	Hordeum vulgare subsp. vulgare mRNA for predicted protein, complete cds, clone: NIASHv2044E13	K00695	E2.4.1.13	sucrose synthase	http://www.genome.jp/dbget-bin/www_bget?ko:K00695	H6TFZ4	1041	4.6e-112	Sucrose synthase 5 OS=Oryza sativa subsp. japonica GN=SUS5 PE=2 SV=1	PF00862	Sucrose synthase	GO:0005982//GO:0005985	starch metabolic process//sucrose metabolic process	GO:0016157	sucrose synthase activity	--	--	--	--	DOWN	-2.3755	0.99999	estscan,start:1 end:885
Cluster-4806.6084	2.25	1.93	12.52	0.3	1	0.97	1359	10849299	BBD13591.1	1814	3.6e-200	photosystem II Q..b.. protein D1, partial ..chloroplast.. [Dendrobium huoshanense]	JX513417.1	JX513417	1359	0	Fargesia spathacea chloroplast, complete genome	K02703	psbA	photosystem II P680 reaction center D1 protein	http://www.genome.jp/dbget-bin/www_bget?ko:K02703	P0C157	1778	2.5e-197	Photosystem II protein D1 OS=Saccharum officinarum GN=psbA PE=3 SV=1	PF00124	Photosynthetic reaction centre protein	GO:0019684//GO:0009772//GO:0006118	photosynthesis, light reaction//photosynthetic electron transport in photosystem II//obsolete electron transport	GO:0045156	electron transporter, transferring electrons within the cyclic electron transport pathway of photosynthesis activity	--	--	--	--	DOWN	-2.8647	0.58853	estscan,start:247 end:1308
Cluster-4806.3107	0.93	0.71	0.41	2.49	2.95	0.54	1621	7107542	OEL28216.1	1409	4e-153	Aspartyl protease family protein [Dichanthelium oligosanthes]	XM_004964323.2	XM_004964323	452	0	PREDICTED: Setaria italica protein ASPARTIC PROTEASE IN GUARD CELL 1-like (LOC101771613), mRNA	--	--	--	--	Q9LHE3	536	3e-53	Protein ASPARTIC PROTEASE IN GUARD CELL 2 OS=Arabidopsis thaliana GN=ASPG2 PE=2 SV=1	PF00026	Eukaryotic aspartyl protease	GO:0006508	proteolysis	GO:0004190	aspartic-type endopeptidase activity	--	--	--	--	UP	1.5848	0.99999	blast,frame:3 start:63 end:1463
Cluster-3665.0	0.99	1.11	0.5	0	0.12	0.1	731	--	--	--	--	--	--	--	--	--	--	--	--	--	--	--	--	--	--	--	--	--	--	--	--	--	--	--	--	DOWN	-3.512	0.99999	estscan,start:674 end:233; minus strand
Cluster-7814.0	1.43	2.41	2.89	7.3	2.9	3.98	2003	8128360	XP_020156221.1	1765	2.6e-194	GDP-L-galactose phosphorylase 2-like [Aegilops tauschii subsp. tauschii]	AK332311.1	AK332311	853	0	Triticum aestivum cDNA, clone: WT003_K22, cultivar: Chinese Spring	K14190	VTC2_5	GDP-L-galactose phosphorylase	http://www.genome.jp/dbget-bin/www_bget?ko:K14190	Q8RWE8	1323	2.1e-144	GDP-L-galactose phosphorylase 1 OS=Arabidopsis thaliana GN=VTC2 PE=1 SV=1	--	--	--	--	--	--	--	--	KOG2720	Predicted hydrolase (HIT family)	UP	1.0738	0.99999	blast,frame:-3 start:1587 end:223
Cluster-1054.1	0	0.18	0	2.37	1.41	0	592	--	--	--	--	--	XM_015774775.1	XM_015774775	168	1.36e-80	PREDICTED: Oryza sativa Japonica Group ocs element-binding factor 1 (LOC4334255), mRNA	--	--	--	--	--	--	--	--	PF15898//PF04977//PF07716//PF00170//PF06005//PF05837//PF03131//PF04111	cGMP-dependent protein kinase interacting domain//Septum formation initiator//Basic region leucine zipper//bZIP transcription factor//Protein of unknown function (DUF904)//Centromere protein H (CENP-H)//bZIP Maf transcription factor//Autophagy protein Apg6	GO:0043093//GO:0000917//GO:0006914//GO:0051382//GO:0006355//GO:0007049	FtsZ-dependent cytokinesis//barrier septum assembly//autophagy//kinetochore assembly//regulation of transcription, DNA-templated//cell cycle	GO:0003700//GO:0019901//GO:0043565//GO:0003677	transcription factor activity, sequence-specific DNA binding//protein kinase binding//sequence-specific DNA binding//DNA binding	GO:0005667//GO:0000776//GO:0005737//GO:0005634	transcription factor complex//kinetochore//cytoplasm//nucleus	--	--	UP	4.2252	0.99999	estscan,start:1 end:414
Cluster-4806.9489	4.91	5.97	3.91	0.49	0.85	1.46	3022	5579582	KQK90652.1	1265	3.7e-136	hypothetical protein SETIT_034550mg [Setaria italica]	XM_004984153.3	XM_004984153	653	0	PREDICTED: Setaria italica CRS2-associated factor 1, chloroplastic (LOC101761094), mRNA	--	--	--	--	Q5VMQ5	1257	1.4e-136	CRS2-associated factor 1, chloroplastic OS=Oryza sativa subsp. japonica GN=Os01g0495900 PE=2 SV=1	PF01985//PF03419//PF05162	CRS1 / YhbY (CRM) domain//Sporulation factor SpoIIGA//Ribosomal protein L41	GO:0030436//GO:0006508//GO:0006412//GO:0042254	asexual sporulation//proteolysis//translation//ribosome biogenesis	GO:0003735//GO:0003723//GO:0004190	structural constituent of ribosome//RNA binding//aspartic-type endopeptidase activity	GO:0005840	ribosome	--	--	DOWN	-2.4108	0.00017422	blast,frame:-3 start:3020 end:1962|blast,frame:-1 start:1315 end:107
Cluster-4806.8389	0	0	0	7.46	3.15	5.21	316	--	--	--	--	--	FP099536.1	FP099536	187	1.9e-91	Phyllostachys edulis cDNA clone: bphyst010k11, full insert sequence	--	--	--	--	--	--	--	--	--	--	--	--	--	--	--	--	--	--	UP	4.1427	0.99999	estscan,start:316 end:20; minus strand
Cluster-4806.17548	1.44	3.91	3.76	8.96	6.18	6.48	3565	6078503	XP_015615775.1	499	2.9e-47	PREDICTED: achilleol B synthase isoform X1 [Oryza sativa Japonica Group]	GQ252886.1	GQ252886	468	0	Phyllostachys edulis clone 12 putative mutator transposon protein, putative pollen-specific kinase, hypothetical proteins, putative retrotransposon protein, putative protein kinase, putative retrotransposon protein, putative protein kinase, putative transposon protein, hypothetical protein, putative retrotransposon proteins, putative transcription factor GT-3b, putative endonuclease, and putative…	K19011	OSC6	achilleol B synthase	http://www.genome.jp/dbget-bin/www_bget?ko:K19011	Q2R712	499	1.3e-48	Achilleol B synthase OS=Oryza sativa subsp. japonica GN=Os11g0285000 PE=1 SV=1	PF10459	Peptidase S46	--	--	GO:0070009//GO:0008239	serine-type aminopeptidase activity//dipeptidyl-peptidase activity	--	--	--	--	UP	1.2558	0.99999	blast,frame:2 start:1826 end:2245|blast,frame:1 start:130 end:249
Cluster-4806.43852	0.64	1.16	0.38	6.39	3.43	0.21	1158	776346	EEC74541.1	1578	7.2e-173	hypothetical protein OsI_10065 [Oryza sativa Indica Group]	XM_015775262.1	XM_015775262	696	0	PREDICTED: Oryza sativa Japonica Group FAD-dependent urate hydroxylase (LOC4331660), mRNA	--	--	--	--	P86491	227	1.5e-17	6-hydroxynicotinate 3-monooxygenase OS=Pseudomonas fluorescens PE=1 SV=1	PF08491//PF01134//PF01266//PF01494//PF12831//PF07992//PF01593//PF05834	Squalene epoxidase//Glucose inhibited division protein A//FAD dependent oxidoreductase//FAD binding domain//FAD dependent oxidoreductase//Pyridine nucleotide-disulphide oxidoreductase//Flavin containing amine oxidoreductase//Lycopene cyclase protein	GO:0016117//GO:0006694//GO:0008033//GO:0055114//GO:0016114	carotenoid biosynthetic process//steroid biosynthetic process//tRNA processing//oxidation-reduction process//terpenoid biosynthetic process	GO:0016705//GO:0050660//GO:0071949//GO:0016491//GO:0004506	oxidoreductase activity, acting on paired donors, with incorporation or reduction of molecular oxygen//flavin adenine dinucleotide binding//FAD binding//oxidoreductase activity//squalene monooxygenase activity	GO:0016021	integral component of membrane	--	--	UP	2.236	0.99999	estscan,start:1 end:1158
Cluster-4806.37357	0.16	0	0.14	0.56	0.67	0.95	681	6198686	KYP41012.1	150	1.6e-07	Uridine-cytidine kinase-like 1 [Cajanus cajan]	CP012616.1	CP012616	114	1.65e-50	Oryza sativa Indica Group cultivar RP Bio-226 chromosome 8 sequence	--	--	--	--	Q9FKS0	138	1.8e-07	Uridine kinase-like protein 1, chloroplastic OS=Arabidopsis thaliana GN=UKL1 PE=1 SV=1	--	--	--	--	--	--	--	--	--	--	UP	2.8682	0.99999	estscan,start:335 end:273; minus strand
Cluster-4806.33158	45.06	31.17	46.15	8.88	8.18	34.04	1568	7098742	OEL19420.1	882	5e-92	Chloroplast stem-loop binding protein of 41 kDa a, chloroplastic, partial [Dichanthelium oligosanthes]	FP095732.1	FP095732	734	0	Phyllostachys edulis cDNA clone: bphyem211n07, full insert sequence	--	--	--	--	Q9LYA9	794	3.6e-83	Chloroplast stem-loop binding protein of 41 kDa a, chloroplastic OS=Arabidopsis thaliana GN=CSP41A PE=1 SV=1	PF01370	NAD dependent epimerase/dehydratase family	--	--	GO:0050662//GO:0003824	coenzyme binding//catalytic activity	--	--	--	--	DOWN	-1.3028	0.99999	blast,frame:3 start:909 end:1391|blast,frame:1 start:1 end:912
Cluster-4806.26948	8.5	11.07	3.95	1.34	1.4	1.16	322	383933	CAJ86151.1	373	1.1e-33	H0413E07.4 [Oryza sativa]	GQ252871.1	GQ252871	217	4.08e-108	Phyllostachys edulis clone 03137 putative retrotransposon protein gene, complete cds	--	--	--	--	P10978	163	1.1e-10	Retrovirus-related Pol polyprotein from transposon TNT 1-94 OS=Nicotiana tabacum PE=2 SV=1	--	--	--	--	--	--	--	--	--	--	DOWN	-2.5919	0.99999	estscan,start:1 end:322
Cluster-4806.25996	2.14	2.39	1.11	10.14	6.36	1.54	2210	3071059	XP_006644354.1	3265	0	PREDICTED: ABC transporter G family member 37 [Oryza brachyantha]	XM_006644291.2	XM_006644291	1565	0	PREDICTED: Oryza brachyantha ABC transporter G family member 37 (LOC102706047), mRNA	--	--	--	--	Q8GU89	3232	0	ABC transporter G family member 37 OS=Oryza sativa subsp. japonica GN=ABCG37 PE=2 SV=1	PF01637//PF01061//PF03266//PF05496//PF00005//PF07728//PF13304//PF03193//PF06068//PF06414//PF00004//PF00437	Archaeal ATPase//ABC-2 type transporter//NTPase//Holliday junction DNA helicase ruvB N-terminus//ABC transporter//AAA domain (dynein-related subfamily)//AAA domain, putative AbiEii toxin, Type IV TA system//Protein of unknown function, DUF258//TIP49 C-terminus//Zeta toxin//ATPase family associated with various cellular activities (AAA)//Type II/IV secretion system protein	GO:0006810//GO:0006310//GO:0006281	transport//DNA recombination//DNA repair	GO:0016887//GO:0016301//GO:0003678//GO:0005525//GO:0005524//GO:0009378//GO:0003924//GO:0098519	ATPase activity//kinase activity//DNA helicase activity//GTP binding//ATP binding//four-way junction helicase activity//GTPase activity//nucleotide phosphatase activity, acting on free nucleotides	GO:0009379//GO:0005657//GO:0016020	Holliday junction helicase complex//replication fork//membrane	--	--	UP	1.706	0.99999	estscan,start:1 end:2210
Cluster-4806.29424	0.83	0.37	0.55	7.59	2.1	0.46	594	5562739	KQK09455.1	587	3e-58	hypothetical protein BRADI_2g48090v3 [Brachypodium distachyon]	XM_015834241.1	XM_015834241	216	2.84e-107	PREDICTED: Oryza brachyantha probable WRKY transcription factor 50 (LOC102715910), partial mRNA	--	--	--	--	Q93WU9	332	5e-30	Probable WRKY transcription factor 51 OS=Arabidopsis thaliana GN=WRKY51 PE=1 SV=1	PF03106	WRKY DNA -binding domain	GO:0006355	regulation of transcription, DNA-templated	GO:0003700//GO:0043565	transcription factor activity, sequence-specific DNA binding//sequence-specific DNA binding	GO:0005667	transcription factor complex	--	--	UP	2.5597	0.99999	estscan,start:594 end:116; minus strand
Cluster-4806.26367	66.39	149.11	483.2	75.44	21.49	94.57	302	--	--	--	--	--	CP011319.1	CP011319	302	2.13e-155	Janthinobacterium sp. 1_2014MBL_MicDiv, complete genome	--	--	--	--	--	--	--	--	--	--	--	--	--	--	--	--	--	--	DOWN	-1.9305	0.99999	blast,frame:1 start:79 end:300|blast,frame:-1 start:302 end:75
Cluster-4806.35702	0.26	0.79	0.34	1.58	1.41	1.52	773	--	--	--	--	--	FO203437.1	FO203437	58	2.54e-19	Phyllostachys heterocycla genomic DNA, BAC clone: PH01B001I13, complete sequence	--	--	--	--	--	--	--	--	--	--	--	--	--	--	--	--	--	--	UP	1.6927	0.99999	estscan,start:142 end:773
Cluster-9739.0	1.54	1.06	1.69	0	0	0.29	455	--	--	--	--	--	--	--	--	--	--	--	--	--	--	--	--	--	--	--	--	--	--	--	--	--	--	--	--	DOWN	-3.6593	0.99999	--
Cluster-4806.40817	0.35	0.78	2.8	0	0	0	646	--	--	--	--	--	--	--	--	--	--	--	--	--	--	--	--	--	--	--	--	--	--	--	--	--	--	--	--	DOWN	-5.6342	0.99999	estscan,start:646 end:13; minus strand
Cluster-2840.0	0.4	0.48	0.47	2.6	0.39	1.39	2262	8111563	XP_020193576.1	2035	1.4e-225	uncharacterized protein LOC109779371 isoform X1 [Aegilops tauschii subsp. tauschii]	XM_015758205.1	XM_015758205	124	1.57e-55	PREDICTED: Oryza sativa Japonica Group uncharacterized LOC107275676 (LOC107275676), mRNA	--	--	--	--	--	--	--	--	PF00551	Formyl transferase	GO:0009058	biosynthetic process	GO:0016742	hydroxymethyl-, formyl- and related transferase activity	--	--	--	--	UP	1.6792	0.99999	blast,frame:2 start:2 end:2110
Cluster-15142.0	0.63	0.78	0.56	0.16	0.08	0.2	977	--	--	--	--	--	--	--	--	--	--	--	--	--	--	--	--	--	--	--	--	--	--	--	--	--	--	--	--	DOWN	-2.189	0.99999	--
Cluster-1859.0	0	0.39	0	2.67	1.85	0.16	578	483672	EAY80091.1	309	5.1e-26	hypothetical protein OsI_35260 [Oryza sativa Indica Group]	XM_015782963.1	XM_015782963	53	1.13e-16	PREDICTED: Oryza sativa Japonica Group ethylene-responsive transcription factor ERF114 (LOC9267785), mRNA	--	--	--	--	Q70II3	129	1.7e-06	Ethylene-responsive transcription factor ERF110 OS=Arabidopsis thaliana GN=ERF110 PE=2 SV=2	--	--	--	--	--	--	--	--	--	--	UP	3.6207	0.99999	estscan,start:578 end:141; minus strand
Cluster-4806.32032	1.32	1.1	1.34	3.1	2.01	2.42	2712	5577219	KQK88289.1	3189	0	hypothetical protein SETIT_034391mg [Setaria italica]	XM_003575835.3	XM_003575835	1413	0	PREDICTED: Brachypodium distachyon pentatricopeptide repeat-containing protein At3g53700, chloroplastic (LOC100836179), mRNA	--	--	--	--	Q9LFF1	2035	7.7e-227	Pentatricopeptide repeat-containing protein At3g53700, chloroplastic OS=Arabidopsis thaliana GN=MEE40 PE=2 SV=1	PF06333//PF00637//PF17049	Mediator complex subunit 13 C-terminal//Region in Clathrin and VPS//ATPase expression protein 1	GO:0006357//GO:0016192//GO:0006417//GO:0006886	regulation of transcription from RNA polymerase II promoter//vesicle-mediated transport//regulation of translation//intracellular protein transport	GO:0001104//GO:0045182	RNA polymerase II transcription cofactor activity//translation regulator activity	GO:0016592	mediator complex	--	--	UP	1.0023	0.99999	blast,frame:3 start:3 end:2450
Cluster-12774.0	0.51	0	0.22	3.31	0.32	1.49	783	--	--	--	--	--	FP099397.1	FP099397	443	0	Phyllostachys edulis cDNA clone: bphyem119g09, full insert sequence	--	--	--	--	Q41001	224	2.2e-17	Blue copper protein OS=Pisum sativum PE=2 SV=1	PF00127//PF02298//PF06525	Copper binding proteins, plastocyanin/azurin family//Plastocyanin-like domain//Sulfocyanin (SoxE) domain	GO:0006118//GO:0055114	obsolete electron transport//oxidation-reduction process	GO:0005507//GO:0009055	copper ion binding//electron carrier activity	--	--	--	--	UP	2.8071	0.99999	blast,frame:3 start:3 end:668
Cluster-4806.23956	1.35	3.38	2.16	1.11	1.17	1.04	2024	--	--	--	--	--	GQ252821.1	GQ252821	270	9.67e-137	Phyllostachys edulis clone 00047 putative serine/arginine repeat protein gene, complete cds	--	--	--	--	--	--	--	--	PF01678	Diaminopimelate epimerase	GO:0009089	lysine biosynthetic process via diaminopimelate	GO:0008837	diaminopimelate epimerase activity	--	--	--	--	DOWN	-1.0456	0.99999	estscan,start:1499 end:289; minus strand
Cluster-4806.34623	0.27	0.15	0.16	0.7	0.6	0.92	982	2024776	CCI55429.1	610	1.1e-60	PH01B031C15.12 [Phyllostachys edulis]	FO203444.1	FO203444	480	0	Phyllostachys heterocycla genomic DNA, BAC clone: PH01B031C15, complete sequence	--	--	--	--	--	--	--	--	--	--	--	--	--	--	--	--	--	--	UP	1.9403	0.99999	estscan,start:982 end:1; minus strand
Cluster-3273.0	1.39	1.2	1.42	0.47	0.09	0.08	872	10591154	AUZ21352.1	773	1.2e-79	ribosomal protein S7 ..plastid.. [Stipa capillata]	AK242734.1	AK242734	803	0	Oryza sativa Japonica Group cDNA, clone: J090048I16, full insert sequence	K02992	RP-S7, MRPS7, rpsG	small subunit ribosomal protein S7	http://www.genome.jp/dbget-bin/www_bget?ko:K02992	A1E9W9	773	5.4e-81	30S ribosomal protein S7, chloroplastic OS=Sorghum bicolor GN=rps7-A PE=3 SV=1	PF00164	Ribosomal protein S12/S23	GO:0006412//GO:0042254	translation//ribosome biogenesis	GO:0003735	structural constituent of ribosome	GO:0005622//GO:0005840	intracellular//ribosome	KOG3291	Ribosomal protein S7	DOWN	-2.694	0.99999	blast,frame:-3 start:657 end:172
Cluster-4806.27994	0.79	1.11	0.79	0.22	0.18	0.49	2768	--	--	--	--	--	FO203441.1	FO203441	130	8.88e-59	Phyllostachys heterocycla genomic DNA, BAC clone: PH01B035L11, complete sequence	--	--	--	--	--	--	--	--	PF00080	Copper/zinc superoxide dismutase (SODC)	GO:0006801//GO:0055114	superoxide metabolic process//oxidation-reduction process	GO:0046872	metal ion binding	--	--	--	--	DOWN	-1.6085	0.99999	estscan,start:2015 end:2391
Cluster-4806.39572	2.81	1.67	1.73	0.58	0.86	1.07	1302	7107608	OEL28282.1	230	1.7e-16	hypothetical protein BAE44_0010698 [Dichanthelium oligosanthes]	FO203447.1	FO203447	111	1.5e-48	Phyllostachys heterocycla genomic DNA, BAC clone: PH01B001E05, complete sequence	K17569	GPATCH2	G patch domain-containing protein 2	http://www.genome.jp/dbget-bin/www_bget?ko:K17569	--	--	--	--	PF01251	Ribosomal protein S7e	GO:0042254//GO:0006412	ribosome biogenesis//translation	GO:0003735	structural constituent of ribosome	GO:0005840//GO:0005622	ribosome//intracellular	--	--	DOWN	-1.2994	0.99999	blast,frame:2 start:767 end:1240
Cluster-4806.3716	5.17	7.12	5.23	19.46	9.73	8.3	2876	6051721	XP_015626976.1	3468	0	PREDICTED: uncharacterized protein sll0005 [Oryza sativa Japonica Group]	XM_004954313.3	XM_004954313	1624	0	PREDICTED: Setaria italica uncharacterized protein sll0005-like (LOC101773154), mRNA	K08869	ADCK, ABC1	aarF domain-containing kinase	http://www.genome.jp/dbget-bin/www_bget?ko:K08869	Q55680	1117	2.3e-120	Uncharacterized protein sll0005 OS=Synechocystis sp. (strain PCC 6803 / Kazusa) GN=sll0005 PE=3 SV=1	PF00069	Protein kinase domain	GO:0006468	protein phosphorylation	GO:0005524//GO:0004672	ATP binding//protein kinase activity	--	--	--	--	UP	1.1083	0.99999	blast,frame:2 start:335 end:2695
Cluster-4806.31046	1.74	2.31	1.77	0.45	0.61	0.56	2681	3354776	AHY86228.1	2799	0	NADH-plastoquinone oxidoreductase subunit 5 ..plastid.. [Ampelocalamus calcareus]	KU569973.1	KU569973	2670	0	Phyllostachys aurea voucher Attigala 172 plastid, complete genome	K05577	ndhF	NAD(P)H-quinone oxidoreductase subunit 5	http://www.genome.jp/dbget-bin/www_bget?ko:K05577	P46620	2688	1.5e-302	NAD(P)H-quinone oxidoreductase subunit 5, chloroplastic OS=Zea mays GN=ndhF PE=3 SV=1	--	--	--	--	--	--	--	--	KOG4668	NADH dehydrogenase subunits 2, 5, and related proteins	DOWN	-1.8377	0.0032251	blast,frame:-1 start:2027 end:3
Cluster-4806.2195	0.44	1.16	2.34	0.39	0.12	0.43	715	--	--	--	--	--	--	--	--	--	--	--	--	--	--	--	--	--	--	--	--	--	--	--	--	--	--	--	--	DOWN	-2.0733	0.99999	estscan,start:715 end:1; minus strand
Cluster-4806.41074	2.05	2.64	1.79	0	0	0	382	--	--	--	--	--	--	--	--	--	--	--	--	--	--	--	--	--	--	--	--	--	--	--	--	--	--	--	--	DOWN	-4.3438	0.99999	--
Cluster-4806.33633	2.04	2.36	4.53	0.52	0.84	2.37	3591	8405913	BAX25130.1	232	2.7e-16	MRP-like ABC transporter -like [Oryza brachyantha]	FP101656.1	FP101656	353	0	Phyllostachys edulis cDNA clone: bphylf060l06, full insert sequence	--	--	--	--	--	--	--	--	PF01092	Ribosomal protein S6e	GO:0042254//GO:0006412	ribosome biogenesis//translation	GO:0003735	structural constituent of ribosome	GO:0005840//GO:0005622	ribosome//intracellular	--	--	DOWN	-1.2865	0.99999	blast,frame:-2 start:1880 end:1614
Cluster-4806.5461	6.31	5.51	0.52	46.45	12.05	1.19	717	6044132	XP_015639014.1	948	5e-100	PREDICTED: mitogen-activated protein kinase kinase kinase 2 [Oryza sativa Japonica Group]	XM_015783528.1	XM_015783528	416	0	PREDICTED: Oryza sativa Japonica Group mitogen-activated protein kinase kinase kinase 2 (LOC4326919), mRNA	--	--	--	--	Q40541	339	9.4e-31	Mitogen-activated protein kinase kinase kinase NPK1 OS=Nicotiana tabacum GN=NPK1 PE=1 SV=1	PF07714//PF00069	Protein tyrosine kinase//Protein kinase domain	GO:0006468	protein phosphorylation	GO:0005524//GO:0004672	ATP binding//protein kinase activity	--	--	--	--	UP	2.2998	0.99999	blast,frame:-3 start:715 end:2
Cluster-2984.0	0.43	0.55	0.94	0.09	0.18	0.08	875	2024795	CCI55448.1	261	2.8e-20	PH01B001E05.4 [Phyllostachys edulis]	--	--	--	--	--	--	--	--	--	--	--	--	--	--	--	--	--	--	--	--	--	--	--	DOWN	-2.4639	0.99999	estscan,start:875 end:1; minus strand
Cluster-4806.17597	2.05	1.67	3.64	8.92	2.86	3.94	1549	6080461	XP_015618000.1	599	3.2e-59	PREDICTED: transcription factor MYB108 [Oryza sativa Japonica Group]	XM_006663046.2	XM_006663046	199	2.16e-97	PREDICTED: Oryza brachyantha transcription factor MYB108-like (LOC102720835), mRNA	K09422	MYBP	myb proto-oncogene protein, plant	http://www.genome.jp/dbget-bin/www_bget?ko:K09422	P81391	339	2e-30	Myb-related protein 305 OS=Antirrhinum majus GN=MYB305 PE=2 SV=1	PF09111	SLIDE	GO:0006338	chromatin remodeling	GO:0005524//GO:0003676//GO:0016818	ATP binding//nucleic acid binding//hydrolase activity, acting on acid anhydrides, in phosphorus-containing anhydrides	GO:0005634	nucleus	--	--	UP	1.0942	0.99999	blast,frame:2 start:2 end:448|blast,frame:3 start:789 end:1337
Cluster-14270.0	3.54	2.63	5.21	1.11	0.9	2.42	1920	8561282	OTG31086.1	1950	8.7e-216	putative ADP glucose pyrophosphorylase large subunit 1 [Helianthus annuus]	XM_003560045.3	XM_003560045	1162	0	PREDICTED: Brachypodium distachyon glucose-1-phosphate adenylyltransferase large subunit (LOC100839765), transcript variant X1, mRNA	K00975	glgC	glucose-1-phosphate adenylyltransferase	http://www.genome.jp/dbget-bin/www_bget?ko:K00975	P55229	1924	4.1e-214	Glucose-1-phosphate adenylyltransferase large subunit 1, chloroplastic OS=Arabidopsis thaliana GN=ADG2 PE=1 SV=3	PF07959//PF00483	L-fucokinase//Nucleotidyl transferase	GO:0009058	biosynthetic process	GO:0016779//GO:0016772	nucleotidyltransferase activity//transferase activity, transferring phosphorus-containing groups	--	--	KOG1322	GDP-mannose pyrophosphorylase/mannose-1-phosphate guanylyltransferase	DOWN	-1.3764	0.99999	blast,frame:3 start:123 end:1664
Cluster-4806.5632	1.32	1.22	1.15	0	0	0	435	--	--	--	--	--	--	--	--	--	--	--	--	--	--	--	--	--	--	--	--	--	--	--	--	--	--	--	--	DOWN	-4.2017	0.99999	estscan,start:201 end:1; minus strand
Cluster-4806.43905	9.02	6.62	1.42	115.12	21.06	2.96	680	8126522	XP_020154330.1	860	7.6e-90	1-aminocyclopropane-1-carboxylate oxidase-like [Aegilops tauschii subsp. tauschii]	FP099157.1	FP099157	670	0	Phyllostachys edulis cDNA clone: bphyem204b04, full insert sequence	K05933	E1.14.17.4	aminocyclopropanecarboxylate oxidase	http://www.genome.jp/dbget-bin/www_bget?ko:K05933	Q9FR99	672	2.2e-69	1-aminocyclopropane-1-carboxylate oxidase OS=Musa acuminata GN=MAO1B PE=3 SV=1	--	--	--	--	--	--	--	--	--	--	UP	3.0483	0.99999	estscan,start:1 end:680
Cluster-4806.43906	8.01	2.95	1.15	89.25	18.95	2.33	628	1475349	BAJ87537.1	659	1.4e-66	predicted protein [Hordeum vulgare subsp. vulgare]	FP093445.1	FP093445	429	0	Phyllostachys edulis cDNA clone: bphyem112k12, full insert sequence	K05933	E1.14.17.4	aminocyclopropanecarboxylate oxidase	http://www.genome.jp/dbget-bin/www_bget?ko:K05933	Q9FR99	538	6.9e-54	1-aminocyclopropane-1-carboxylate oxidase OS=Musa acuminata GN=MAO1B PE=3 SV=1	PF03171	2OG-Fe(II) oxygenase superfamily	GO:0055114	oxidation-reduction process	GO:0016491	oxidoreductase activity	--	--	--	--	UP	3.2033	0.99999	blast,frame:1 start:1 end:417
Cluster-4806.32329	0.38	0	0	2.3	1.29	0.84	459	--	--	--	--	--	--	--	--	--	--	--	--	--	--	--	--	--	--	--	--	--	--	--	--	--	--	--	--	UP	3.5708	0.99999	estscan,start:459 end:1; minus strand
Cluster-4806.14027	0.37	0.25	0.13	1.52	0.85	0.32	1138	--	--	--	--	--	--	--	--	--	--	--	--	--	--	--	--	--	--	--	--	--	--	--	--	--	--	--	--	UP	1.8761	0.99999	--
Cluster-4806.13885	0.39	1.22	1.21	0	0	0	610	--	--	--	--	--	--	--	--	--	--	--	--	--	--	--	--	--	--	--	--	--	--	--	--	--	--	--	--	DOWN	-4.9863	0.99999	estscan,start:447 end:566
Cluster-4806.2749	3.07	5.73	7.55	25.41	7.31	21.46	1017	5491568	BAS75246.1	942	3.5e-99	Os01g0850900 [Oryza sativa Japonica Group]	FP096117.1	FP096117	896	0	Phyllostachys edulis cDNA clone: bphyem120m18, full insert sequence	--	--	--	--	Q9SR77	227	1.3e-17	Heme-binding-like protein At3g10130, chloroplastic OS=Arabidopsis thaliana GN=At3g10130 PE=2 SV=1	--	--	--	--	--	--	--	--	--	--	UP	1.7142	0.99999	blast,frame:-3 start:1015 end:260
Cluster-4806.35202	0.19	0.27	0.06	0.95	0.53	1.64	1255	--	--	--	--	--	--	--	--	--	--	--	--	--	--	--	--	--	--	--	--	--	--	--	--	--	--	--	--	UP	2.5582	0.99999	estscan,start:1175 end:1255
Cluster-4806.12861	0.57	0.57	0.68	0.22	0.13	0.19	1485	--	--	--	--	--	--	--	--	--	--	--	--	--	--	--	--	--	--	PF02940	mRNA capping enzyme, beta chain	--	--	GO:0004651	polynucleotide 5'-phosphatase activity	--	--	--	--	DOWN	-1.7593	0.99999	estscan,start:1 end:1043
Cluster-8687.0	0.21	0.19	2.07	0	0	0	585	4552075	KHN03134.1	477	1.7e-45	50S ribosomal protein L13, partial [Glycine soja]	CP011319.1	CP011319	576	0	Janthinobacterium sp. 1_2014MBL_MicDiv, complete genome	K02871	RP-L13, MRPL13, rplM	large subunit ribosomal protein L13	http://www.genome.jp/dbget-bin/www_bget?ko:K02871	A6SUN7	716	1.5e-74	50S ribosomal protein L13 OS=Janthinobacterium sp. (strain Marseille) GN=rplM PE=3 SV=1	PF00572	Ribosomal protein L13	GO:0006412//GO:0042254	translation//ribosome biogenesis	GO:0003735	structural constituent of ribosome	GO:0005840	ribosome	KOG3203	Mitochondrial/chloroplast ribosomal protein L13	DOWN	-4.6982	0.99999	blast,frame:3 start:72 end:509
Cluster-4806.3836	1.07	0.37	0.43	11.97	0.84	0.35	1561	8117289	XP_020199836.1	1026	9.9e-109	probable F-box protein At4g22030 [Aegilops tauschii subsp. tauschii]	XM_015768612.1	XM_015768612	574	0	PREDICTED: Oryza sativa Japonica Group probable F-box protein At4g22030 (LOC4328775), mRNA	--	--	--	--	O65451	421	6.3e-40	Probable F-box protein At4g22030 OS=Arabidopsis thaliana GN=At4g22030 PE=4 SV=1	PF00367	phosphotransferase system, EIIB	GO:0008643	carbohydrate transport	GO:0008982	protein-N(PI)-phosphohistidine-sugar phosphotransferase activity	GO:0009357	protein-N(PI)-phosphohistidine-sugar phosphotransferase complex	--	--	UP	2.8199	0.99999	blast,frame:-2 start:1560 end:106
Cluster-4806.9670	2.3	1.4	2.34	5.71	2.23	5.87	645	6077341	XP_015614490.1	267	4.2e-21	PREDICTED: WD repeat-containing protein 26 [Oryza sativa Japonica Group]	AK248815.1	AK248815	142	4.24e-66	Hordeum vulgare subsp. vulgare cDNA clone: FLbaf11c17, mRNA sequence	--	--	--	--	Q9H7D7	167	7.4e-11	WD repeat-containing protein 26 OS=Homo sapiens GN=WDR26 PE=1 SV=3	PF00400	WD domain, G-beta repeat	--	--	GO:0005515	protein binding	--	--	KOG0293	WD40 repeat-containing protein	UP	1.1773	0.99999	blast,frame:-2 start:551 end:297
Cluster-12259.0	1.07	0.38	0.19	16.41	1.44	0	585	6059878	XP_015636034.1	160	9.7e-09	PREDICTED: uncharacterized protein LOC4335571 [Oryza sativa Japonica Group]	--	--	--	--	--	--	--	--	--	--	--	--	--	--	--	--	--	--	--	--	--	--	--	UP	3.4667	0.99999	blast,frame:-3 start:583 end:182
Cluster-4806.1980	0	0	0	0.61	1.79	1.3	472	--	--	--	--	--	--	--	--	--	--	--	--	--	--	--	--	--	--	PF02116	Fungal pheromone mating factor STE2 GPCR	GO:0007606//GO:0019236//GO:0007186	sensory perception of chemical stimulus//response to pheromone//G-protein coupled receptor signaling pathway	GO:0004932	mating-type factor pheromone receptor activity	GO:0016020	membrane	--	--	UP	4.381	0.99999	estscan,start:62 end:305
Cluster-10075.0	3.92	2.3	1.37	0	0	0	369	--	--	--	--	--	--	--	--	--	--	--	--	--	--	--	--	--	--	--	--	--	--	--	--	--	--	--	--	DOWN	-4.3861	0.99999	estscan,start:163 end:369
Cluster-1112.0	0	0	0	2.27	1.12	0.65	437	--	--	--	--	--	--	--	--	--	--	--	--	--	--	--	--	--	--	--	--	--	--	--	--	--	--	--	--	UP	4.1956	0.99999	estscan,start:437 end:363; minus strand
Cluster-4806.26371	1.62	1.49	1.07	0.35	0	0	447	1106260	ADB85363.1	288	1.1e-23	putative retrotransposon protein [Phyllostachys edulis]	--	--	--	--	--	--	--	--	--	--	--	--	--	--	--	--	--	--	--	--	--	--	--	DOWN	-3.5325	0.99999	estscan,start:289 end:43; minus strand
Cluster-6654.0	0.33	1.07	1.21	0.09	0.45	0.24	1420	6065269	XP_015641914.1	1390	5.6e-151	PREDICTED: uncharacterized membrane protein YjcL isoform X2 [Oryza sativa Japonica Group]	XM_015786428.1	XM_015786428	660	0	PREDICTED: Oryza sativa Japonica Group uncharacterized membrane protein YjcL (LOC4339871), transcript variant X2, mRNA	--	--	--	--	O31634	345	3.8e-31	Uncharacterized membrane protein YjcL OS=Bacillus subtilis (strain 168) GN=yjcL PE=4 SV=1	--	--	--	--	--	--	--	--	--	--	DOWN	-1.705	0.99999	blast,frame:-2 start:1419 end:85
Cluster-4806.3440	6.48	1.77	7.18	37.51	3.93	8.68	782	5598515	KQL09935.1	168	1.5e-09	hypothetical protein SETIT_007652mg [Setaria italica]	XM_012845426.1	XM_012845426	101	3.22e-43	PREDICTED: Setaria italica uncharacterized LOC105914286 (LOC105914286), mRNA	--	--	--	--	--	--	--	--	--	--	--	--	--	--	--	--	--	--	UP	1.6881	0.99999	blast,frame:3 start:195 end:443
Cluster-11316.0	0.63	0.58	0.39	1.14	0.72	1.53	1556	--	--	--	--	--	--	--	--	--	--	--	--	--	--	--	--	--	--	--	--	--	--	--	--	--	--	--	--	UP	1.0776	0.99999	estscan,start:603 end:1; minus strand
Cluster-4806.44952	0.7	0.46	2	5.77	6.29	8.08	651	--	--	--	--	--	--	--	--	--	--	--	--	--	--	--	--	--	--	--	--	--	--	--	--	--	--	--	--	UP	2.6608	0.057689	estscan,start:1 end:461
Cluster-4806.17929	3.01	1.82	6.75	0	0.29	1.74	480	5520269	BAT03948.1	166	1.6e-09	Os08g0162100, partial [Oryza sativa Japonica Group]	FP100408.1	FP100408	78	1.17e-30	Phyllostachys edulis cDNA clone: bphyst019g24, full insert sequence	--	--	--	--	Q27GK7	122	9.1e-06	Topless-related protein 4 OS=Arabidopsis thaliana GN=TPR4 PE=1 SV=2	--	--	--	--	--	--	--	--	--	--	DOWN	-2.5359	0.99999	blast,frame:1 start:1 end:144|blast,frame:3 start:84 end:452
Cluster-4806.22436	0	0	0	9.09	5.78	5.35	306	1106303	ADB85406.1	299	3.8e-25	putative retrotransposon protein [Phyllostachys edulis]	GQ252887.1	GQ252887	184	8.51e-90	Phyllostachys edulis clone 28 putative retrotransposon proteins, hypothetical proteins, putative retrotransposon protein, hypothetical protein, putative retrotransposon proteins, hypothetical protein, putative retrotransposon protein, hypothetical protein, putative retrotransposon proteins, hypothetical protein, putative retrotransposon protein, hypothetical protein, and putative retrotransposon …	--	--	--	--	--	--	--	--	--	--	--	--	--	--	--	--	--	--	UP	4.1695	0.99999	estscan,start:1 end:306
Cluster-4806.40641	0	0	0	0.58	1.99	0.49	481	--	--	--	--	--	--	--	--	--	--	--	--	--	--	--	--	--	--	--	--	--	--	--	--	--	--	--	--	UP	4.2005	0.99999	--
Cluster-8204.1	0	0	0	4.78	7.44	2.07	329	--	--	--	--	--	--	--	--	--	--	--	--	--	--	--	--	--	--	--	--	--	--	--	--	--	--	--	--	UP	4.3281	0.99999	estscan,start:296 end:206; minus strand
Cluster-10165.2	5.98	4.34	5.6	0.98	1.23	4.61	1851	8129448	XP_020157436.1	1725	1e-189	cyanidin 3-O-rutinoside 5-O-glucosyltransferase-like [Aegilops tauschii subsp. tauschii]	FP093559.1	FP093559	1619	0	Phyllostachys edulis cDNA clone: bphyem207l08, full insert sequence	--	--	--	--	Q767C8	931	5.5e-99	Cyanidin 3-O-rutinoside 5-O-glucosyltransferase OS=Iris hollandica GN=5GT PE=1 SV=1	PF01380//PF00201//PF04101	SIS domain//UDP-glucoronosyl and UDP-glucosyl transferase//Glycosyltransferase family 28 C-terminal domain	GO:0008152//GO:0005975	metabolic process//carbohydrate metabolic process	GO:0030246//GO:0016758	carbohydrate binding//transferase activity, transferring hexosyl groups	--	--	--	--	DOWN	-1.2591	0.99999	blast,frame:1 start:79 end:1584
Cluster-4806.39504	6.35	3.98	4.38	19	5.83	8.11	2127	9309749	PAN35749.1	1746	4.4e-192	hypothetical protein PAHAL_F01750 [Panicum hallii]	XM_015792583.1	XM_015792583	607	0	PREDICTED: Oryza sativa Japonica Group cytochrome P450 76M5-like (LOC4345988), mRNA	--	--	--	--	Q6YTF5	1575	1.3e-173	Cytochrome P450 76M5 OS=Oryza sativa subsp. japonica GN=CYP76M5 PE=1 SV=1	PF01326//PF00067//PF00069	Pyruvate phosphate dikinase, PEP/pyruvate binding domain//Cytochrome P450//Protein kinase domain	GO:0006468//GO:0055114//GO:0016310	protein phosphorylation//oxidation-reduction process//phosphorylation	GO:0004672//GO:0005506//GO:0016301//GO:0016705//GO:0005524//GO:0020037	protein kinase activity//iron ion binding//kinase activity//oxidoreductase activity, acting on paired donors, with incorporation or reduction of molecular oxygen//ATP binding//heme binding	--	--	--	--	UP	1.1576	0.99999	blast,frame:3 start:3 end:1514
Cluster-3319.0	0.55	0.48	0.33	1.52	0.84	1.49	964	--	--	--	--	--	--	--	--	--	--	--	--	--	--	--	--	--	--	--	--	--	--	--	--	--	--	--	--	UP	1.5066	0.99999	estscan,start:222 end:964
Cluster-4806.11295	3.35	2.98	3.95	0.71	0.51	0.82	903	10594661	YP_009457376.1	1025	7.5e-109	ribosomal protein S4 ..plastid.. [Oldeania cf. madagascariensis PFM-2018]	KU523578.1	KU523578	899	0	Shibataea kumasaca voucher ISC&lt;USA-IA>:Clark 1290 plastid, complete genome	K02986	RP-S4, rpsD	small subunit ribosomal protein S4	http://www.genome.jp/dbget-bin/www_bget?ko:K02986	P02355	1011	1.4e-108	30S ribosomal protein S4, chloroplastic OS=Zea mays GN=rps4 PE=3 SV=1	PF00163//PF01479	Ribosomal protein S4/S9 N-terminal domain//S4 domain	--	--	GO:0019843//GO:0003723	rRNA binding//RNA binding	GO:0005622	intracellular	KOG3301	Ribosomal protein S4	DOWN	-2.3383	0.021083	blast,frame:-2 start:743 end:129
Cluster-4539.0	0.92	2.92	0.57	3.98	3.43	3.02	969	448259	CAH66380.1	607	2.4e-60	OSIGBa0092E09.7 [Oryza sativa]	AK376151.1	AK376151	296	1.6e-151	Hordeum vulgare subsp. vulgare mRNA for predicted protein, complete cds, clone: NIASHv3116F05	--	--	--	--	--	--	--	--	--	--	--	--	--	--	--	--	--	--	UP	1.2588	0.99999	blast,frame:-1 start:831 end:232
Cluster-4806.22158	18.85	17.29	7.41	98.3	26.08	13.12	804	479976	EAY72726.1	537	2.6e-52	hypothetical protein OsI_00591 [Oryza sativa Indica Group]	XM_015839989.1	XM_015839989	235	1.07e-117	PREDICTED: Oryza brachyantha uncharacterized LOC102707635 (LOC102707635), partial mRNA	--	--	--	--	--	--	--	--	PF00573//PF12235	Ribosomal protein L4/L1 family//Fragile X-related 1 protein core C terminal	GO:0042254//GO:0006412	ribosome biogenesis//translation	GO:0003723//GO:0003735	RNA binding//structural constituent of ribosome	GO:0005840	ribosome	--	--	UP	1.675	0.99999	blast,frame:3 start:3 end:593
Cluster-15064.0	0.29	0.28	0.22	1.15	0.62	0.73	1773	5067275	XP_012700593.1	2148	8.9e-239	uncharacterized protein LOC101769202 isoform X1 [Setaria italica]	XM_012845139.1	XM_012845139	757	0	PREDICTED: Setaria italica uncharacterized LOC101769202 (LOC101769202), transcript variant X1, mRNA	--	--	--	--	--	--	--	--	PF10176//PF04577	Protein of unknown function (DUF2370)//Protein of unknown function (DUF563)	GO:0030001//GO:0007034	metal ion transport//vacuolar transport	GO:0016757	transferase activity, transferring glycosyl groups	--	--	--	--	UP	1.6552	0.99999	blast,frame:-2 start:1694 end:3
Cluster-4094.0	0.18	0	0	0.63	0.76	0.53	637	--	--	--	--	--	--	--	--	--	--	--	--	--	--	--	--	--	--	--	--	--	--	--	--	--	--	--	--	UP	3.439	0.99999	estscan,start:427 end:637
Cluster-10588.0	0	0	0	0.99	0.48	0.97	624	--	--	--	--	--	--	--	--	--	--	--	--	--	--	--	--	--	--	--	--	--	--	--	--	--	--	--	--	UP	4.6619	0.99999	estscan,start:624 end:97; minus strand
Cluster-4806.42258	2.23	4.96	2.42	17.18	8.24	6.76	1260	5563201	KQK10008.1	517	8.4e-50	hypothetical protein BRADI_2g51500v3 [Brachypodium distachyon]	XM_015764872.1	XM_015764872	302	9.68e-155	PREDICTED: Oryza sativa Japonica Group uncharacterized LOC4327159 (LOC4327159), transcript variant X1, mRNA	--	--	--	--	--	--	--	--	--	--	--	--	--	--	--	--	--	--	UP	1.7556	0.83473	blast,frame:-3 start:697 end:92
Cluster-12287.0	3.9	0.62	5.1	0	0	0	387	--	--	--	--	--	--	--	--	--	--	--	--	--	--	--	--	--	--	--	--	--	--	--	--	--	--	--	--	DOWN	-5.0569	0.99999	estscan,start:1 end:167
Cluster-4806.2212	0.16	0.17	0.18	1.18	1.16	0.5	1827	7110084	OEL30758.1	985	6.6e-104	putative WRKY transcription factor 53 [Dichanthelium oligosanthes]	FP097604.1	FP097604	769	0	Phyllostachys edulis cDNA clone: bphyem209j21, full insert sequence	--	--	--	--	Q9SUP6	374	2.1e-34	Probable WRKY transcription factor 53 OS=Arabidopsis thaliana GN=WRKY53 PE=1 SV=1	PF03106	WRKY DNA -binding domain	GO:0006355	regulation of transcription, DNA-templated	GO:0043565//GO:0003700	sequence-specific DNA binding//transcription factor activity, sequence-specific DNA binding	GO:0005667	transcription factor complex	--	--	UP	2.5006	0.58765	blast,frame:-1 start:1296 end:106
Cluster-4806.29532	2.21	1.77	0.88	4.02	4.06	3.55	604	--	--	--	--	--	--	--	--	--	--	--	--	--	--	--	--	--	--	--	--	--	--	--	--	--	--	--	--	UP	1.2729	0.99999	--
Cluster-4806.12544	0	0.62	0.3	2.67	2.32	1.26	477	6071881	XP_015649241.1	171	4.2e-10	PREDICTED: putative disease resistance protein RGA1 [Oryza sativa Japonica Group]	FP095709.1	FP095709	141	1.11e-65	Phyllostachys edulis cDNA clone: bphyem104p06, full insert sequence	--	--	--	--	--	--	--	--	PF04043	Plant invertase/pectin methylesterase inhibitor	--	--	GO:0004857	enzyme inhibitor activity	--	--	--	--	UP	2.7751	0.99999	blast,frame:-2 start:398 end:3
Cluster-4806.8299	4.98	6.27	10.05	0.81	0.97	1.21	4101	--	--	--	--	--	JX513417.1	JX513417	3835	0	Fargesia spathacea chloroplast, complete genome	K05575	ndhD	NAD(P)H-quinone oxidoreductase subunit 4	http://www.genome.jp/dbget-bin/www_bget?ko:K05575	P0C324	2342	2.9e-262	NAD(P)H-quinone oxidoreductase chain 4, chloroplastic OS=Oryza sativa subsp. indica GN=ndhD PE=3 SV=1	PF01531//PF01578//PF05187	Glycosyl transferase family 11//Cytochrome C assembly protein//Electron transfer flavoprotein-ubiquinone oxidoreductase, 4Fe-4S	GO:0055114//GO:0009247//GO:0017004//GO:0005975//GO:0001575	oxidation-reduction process//glycolipid biosynthetic process//cytochrome complex assembly//carbohydrate metabolic process//globoside metabolic process	GO:0008107//GO:0020037//GO:0004174	galactoside 2-alpha-L-fucosyltransferase activity//heme binding//electron-transferring-flavoprotein dehydrogenase activity	GO:0016020	membrane	KOG4845	NADH dehydrogenase, subunit 4	DOWN	-2.834	1.59e-10	blast,frame:1 start:694 end:2346
Cluster-4806.483	5.15	1.47	2.79	24.72	2.72	2.76	1581	8105392	XP_020187177.1	1681	1.1e-184	protein DETOXIFICATION 49-like [Aegilops tauschii subsp. tauschii]	CP012612.1	CP012612	868	0	Oryza sativa Indica Group cultivar RP Bio-226 chromosome 4 sequence	K03327	TC.MATE, SLC47A, norM, mdtK, dinF	multidrug resistance protein, MATE family	http://www.genome.jp/dbget-bin/www_bget?ko:K03327	A4IIS8	448	4.8e-43	Multidrug and toxin extrusion protein 1 OS=Xenopus tropicalis GN=slc47a1 PE=2 SV=1	PF00825//PF01554//PF08094	Ribonuclease P//MatE//Conotoxin TVIIA/GS family	GO:0008033//GO:0006855//GO:0051252//GO:0055085//GO:0015893//GO:0009405//GO:0006810	tRNA processing//drug transmembrane transport//regulation of RNA metabolic process//transmembrane transport//drug transport//pathogenesis//transport	GO:0015238//GO:0000049//GO:0019871//GO:0015297//GO:0004526	drug transmembrane transporter activity//tRNA binding//sodium channel inhibitor activity//antiporter activity//ribonuclease P activity	GO:0016020//GO:0030677//GO:0005576	membrane//ribonuclease P complex//extracellular region	--	--	UP	1.6789	0.99999	blast,frame:-2 start:1457 end:3
Cluster-4806.3495	2.2	4.09	1.29	25.14	8.13	1.34	1600	9312438	PAN40480.1	939	1.2e-98	hypothetical protein PAHAL_G02583 [Panicum hallii]	FP101255.1	FP101255	748	0	Phyllostachys edulis cDNA clone: bphyem102b10, full insert sequence	--	--	--	--	Q9C9G4	586	4.8e-59	Endonuclease 2 OS=Arabidopsis thaliana GN=ENDO2 PE=1 SV=1	PF03854//PF02265	P-11 zinc finger//S1/P1 Nuclease	GO:0006308	DNA catabolic process	GO:0008270//GO:0003676//GO:0003723//GO:0004519	zinc ion binding//nucleic acid binding//RNA binding//endonuclease activity	--	--	--	--	UP	2.2158	0.99999	blast,frame:2 start:758 end:1345
Cluster-4806.28406	0.42	1.49	0.93	0.18	0	0.16	589	--	--	--	--	--	AP014957.1	AP014957	62	1.14e-21	Oryza sativa Japonica Group DNA, chromosome 1, cultivar: Nipponbare, complete sequence	--	--	--	--	--	--	--	--	--	--	--	--	--	--	--	--	--	--	DOWN	-3.0589	0.99999	estscan,start:589 end:465; minus strand
Cluster-4806.31449	2.15	3.66	1.38	11.51	6.11	1.79	3171	--	--	--	--	--	XM_003569283.3	XM_003569283	1236	0	PREDICTED: Brachypodium distachyon ABC transporter G family member 37 (LOC100845493), mRNA	--	--	--	--	Q8GU89	2617	2.9e-294	ABC transporter G family member 37 OS=Oryza sativa subsp. japonica GN=ABCG37 PE=2 SV=1	PF13304//PF03193//PF01061//PF05578//PF00005	AAA domain, putative AbiEii toxin, Type IV TA system//Protein of unknown function, DUF258//ABC-2 type transporter//Pestivirus NS3 polyprotein peptidase S31//ABC transporter	--	--	GO:0004252//GO:0003924//GO:0005524//GO:0005525//GO:0016887	serine-type endopeptidase activity//GTPase activity//ATP binding//GTP binding//ATPase activity	GO:0016020	membrane	--	--	UP	1.4611	0.99999	blast,frame:-1 start:591 end:316|blast,frame:-3 start:1345 end:1076
Cluster-4806.20182	8.24	6.61	5.86	0.87	0.92	1.62	2441	1118259	ADD63023.1	533	2.3e-51	photosystem II protein K ..chloroplast.. [Potamophila parviflora]	JX513418.1	JX513418	2441	0	Fargesia yunnanensis chloroplast, complete genome	K02712	psbK	photosystem II PsbK protein	http://www.genome.jp/dbget-bin/www_bget?ko:K02712	Q6ENJ4	318	8.7e-28	Photosystem II reaction center protein K OS=Oryza nivara GN=psbK PE=3 SV=1	PF02533//PF02532//PF07127//PF01350	Photosystem II 4 kDa reaction centre component//Photosystem II reaction centre I protein (PSII 4.8 kDa protein)//Late nodulin protein//Flavivirus non-structural protein NS4A	GO:0016070//GO:0015979//GO:0009878//GO:0016032	RNA metabolic process//photosynthesis//nodule morphogenesis//viral process	GO:0046872	metal ion binding	GO:0009523//GO:0009539//GO:0019012//GO:0016020	photosystem II//photosystem II reaction center//virion//membrane	--	--	DOWN	-2.6098	1.67e-09	blast,frame:3 start:1062 end:1415
Cluster-1887.0	0	0	0	0.71	1.03	0.76	598	--	--	--	--	--	--	--	--	--	--	--	--	--	--	--	--	--	--	--	--	--	--	--	--	--	--	--	--	UP	4.6013	0.99999	--
Cluster-78.0	0.49	0	0	3.4	0.42	2.18	421	8123890	XP_020151566.1	633	9.9e-64	calmodulin-binding protein 60 A-like isoform X2 [Aegilops tauschii subsp. tauschii]	XM_012844413.1	XM_012844413	181	5.61e-88	PREDICTED: Setaria italica calmodulin-binding protein 60 A-like (LOC101776860), transcript variant X2, mRNA	--	--	--	--	C0SV51	311	9.7e-28	Calmodulin-binding protein 60 C OS=Arabidopsis thaliana GN=CBP60C PE=2 SV=1	PF07887	Calmodulin binding protein-like	GO:0006950	response to stress	GO:0005516	calmodulin binding	--	--	--	--	UP	3.6164	0.99999	estscan,start:1 end:421
Cluster-4806.16072	0	0	0.21	0.64	0.62	1.62	550	--	--	--	--	--	--	--	--	--	--	--	--	--	--	--	--	--	--	--	--	--	--	--	--	--	--	--	--	UP	3.5609	0.99999	estscan,start:1 end:286
Cluster-4806.38016	0.55	0.49	1.21	0	0	0	520	--	--	--	--	--	--	--	--	--	--	--	--	--	--	--	--	--	--	--	--	--	--	--	--	--	--	--	--	DOWN	-4.1879	0.99999	estscan,start:342 end:480
Cluster-4806.880	0	0	0.14	0.14	0.55	1.69	674	--	--	--	--	--	--	--	--	--	--	--	--	--	--	--	--	--	--	--	--	--	--	--	--	--	--	--	--	UP	3.8555	0.99999	estscan,start:674 end:1; minus strand
Cluster-13067.0	1.21	1.32	0.53	4.21	2.91	4.11	705	--	--	--	--	--	--	--	--	--	--	--	--	--	--	--	--	--	--	--	--	--	--	--	--	--	--	--	--	UP	1.8804	0.99999	estscan,start:1 end:457
Cluster-4806.34101	1.55	1.94	2.26	0	0	0	413	--	--	--	--	--	AP014957.1	AP014957	56	1.69e-18	Oryza sativa Japonica Group DNA, chromosome 1, cultivar: Nipponbare, complete sequence	--	--	--	--	--	--	--	--	--	--	--	--	--	--	--	--	--	--	DOWN	-4.6016	0.99999	estscan,start:1 end:206
Cluster-4806.13129	0.98	1.09	1.58	3.79	2.37	5.06	6436	5576931	KQK88000.1	1250	4.3e-134	hypothetical protein SETIT_035446mg [Setaria italica]	XM_015776579.1	XM_015776579	479	0	PREDICTED: Oryza sativa Japonica Group organic cation/carnitine transporter 7 (LOC4333528), transcript variant X3, mRNA	--	--	--	--	Q940M4	755	4.9e-78	Organic cation/carnitine transporter 7 OS=Arabidopsis thaliana GN=OCT7 PE=2 SV=1	PF00083//PF07690//PF07945	Sugar (and other) transporter//Major Facilitator Superfamily//Janus-atracotoxin	GO:0009405//GO:0055085	pathogenesis//transmembrane transport	GO:0022857	transmembrane transporter activity	GO:0016021//GO:0005576	integral component of membrane//extracellular region	KOG0253	Synaptic vesicle transporter SV2 (major facilitator superfamily)	UP	1.6048	0.027048	blast,frame:-2 start:2382 end:1270
Cluster-4806.14361	1.31	0.34	0.2	8.67	0.94	0.42	1373	6059054	XP_015635125.1	819	8.8e-85	PREDICTED: uncharacterized protein LOC4336665 [Oryza sativa Japonica Group]	XM_015779639.1	XM_015779639	659	0	PREDICTED: Oryza sativa Japonica Group uncharacterized LOC4336665 (LOC4336665), mRNA	--	--	--	--	--	--	--	--	--	--	--	--	--	--	--	--	--	--	UP	2.4386	0.99999	blast,frame:-3 start:1371 end:235
Cluster-1176.0	0	0.32	0	0.62	3.34	0.53	469	--	--	--	--	--	--	--	--	--	--	--	--	--	--	--	--	--	--	--	--	--	--	--	--	--	--	--	--	UP	3.7008	0.99999	estscan,start:1 end:379
Cluster-4806.5250	1.74	1.68	1.8	4.38	4.24	2.62	2580	2024713	CCI55346.1	466	1.4e-43	PH01B019A14.15 [Phyllostachys edulis]	GQ252886.1	GQ252886	1108	0	Phyllostachys edulis clone 12 putative mutator transposon protein, putative pollen-specific kinase, hypothetical proteins, putative retrotransposon protein, putative protein kinase, putative retrotransposon protein, putative protein kinase, putative transposon protein, hypothetical protein, putative retrotransposon proteins, putative transcription factor GT-3b, putative endonuclease, and putative…	--	--	--	--	Q9LNG5	159	2.5e-09	Serine/threonine-protein phosphatase 7 long form homolog OS=Arabidopsis thaliana GN=At1g48120 PE=2 SV=1	PF10399//PF17123	Ubiquitinol-cytochrome C reductase Fe-S subunit TAT signal//RING-like zinc finger	GO:0006119//GO:0015992//GO:0055114//GO:0006118	oxidative phosphorylation//proton transport//oxidation-reduction process//obsolete electron transport	GO:0005515//GO:0008270//GO:0008121	protein binding//zinc ion binding//ubiquinol-cytochrome-c reductase activity	--	--	--	--	UP	1.1203	0.99999	estscan,start:870 end:2385
Cluster-4806.13462	1.59	0.85	0.97	0.32	0.51	0.18	802	--	--	--	--	--	FP092239.1	FP092239	123	1.95e-55	Phyllostachys edulis cDNA clone: bphyem213p19, full insert sequence	--	--	--	--	--	--	--	--	--	--	--	--	--	--	--	--	--	--	DOWN	-1.7521	0.99999	estscan,start:1 end:682
Cluster-6045.0	0.23	0.27	0.12	2.19	0.37	0.23	1657	8137161	XP_020166023.1	1796	5.4e-198	3-ketoacyl-CoA synthase 12-like [Aegilops tauschii subsp. tauschii]	FP093441.1	FP093441	1241	0	Phyllostachys edulis cDNA clone: bphyem208h07, full insert sequence	K15397	KCS	3-ketoacyl-CoA synthase	http://www.genome.jp/dbget-bin/www_bget?ko:K15397	Q9SIB2	1154	6.8e-125	3-ketoacyl-CoA synthase 12 OS=Arabidopsis thaliana GN=KCS12 PE=2 SV=1	PF08545//PF08541//PF08392	3-Oxoacyl-[acyl-carrier-protein (ACP)] synthase III//3-Oxoacyl-[acyl-carrier-protein (ACP)] synthase III C terminal//FAE1/Type III polyketide synthase-like protein	GO:0042967//GO:0006633//GO:0008610	acyl-carrier-protein biosynthetic process//fatty acid biosynthetic process//lipid biosynthetic process	GO:0004315//GO:0016747	3-oxoacyl-[acyl-carrier-protein] synthase activity//transferase activity, transferring acyl groups other than amino-acyl groups	GO:0005835//GO:0016020	fatty acid synthase complex//membrane	--	--	UP	2.194	0.99999	blast,frame:-1 start:1612 end:206
Cluster-7886.0	3.2	2.19	1.13	15.3	3.71	1.22	1256	8118849	XP_020201576.1	591	2.2e-58	uncharacterized protein LOC109787434 [Aegilops tauschii subsp. tauschii]	AK330851.1	AK330851	152	2.34e-71	Triticum aestivum cDNA, clone: SET5_H14, cultivar: Chinese Spring	--	--	--	--	--	--	--	--	--	--	--	--	--	--	--	--	--	--	UP	1.6455	0.99999	blast,frame:2 start:113 end:832
Cluster-16097.0	4.01	3.37	2.29	10.56	4.82	4.48	820	8138201	XP_020167194.1	250	5e-19	uncharacterized protein LOC109752703 [Aegilops tauschii subsp. tauschii]	--	--	--	--	--	--	--	--	--	--	--	--	--	PF00125//PF05297	Core histone H2A/H2B/H3/H4//Herpesvirus latent membrane protein 1 (LMP1)	GO:0019087	transformation of host cell by virus	GO:0003677	DNA binding	GO:0016021	integral component of membrane	--	--	UP	1.0463	0.99999	blast,frame:2 start:2 end:520
Cluster-9817.0	0.63	0.86	1.11	0	0	0	491	9317422	PAN49889.1	293	3.1e-24	hypothetical protein PAHAL_D02409 [Panicum hallii]	--	--	--	--	--	--	--	--	--	Q9LRR5	141	5.8e-08	Putative disease resistance protein At3g14460 OS=Arabidopsis thaliana GN=At3g14460 PE=3 SV=1	PF00931	NB-ARC domain	--	--	GO:0043531	ADP binding	--	--	--	--	DOWN	-4.1814	0.99999	blast,frame:-2 start:337 end:89
Cluster-4806.7728	0	0.24	0.16	0.72	0.31	1.22	965	--	--	--	--	--	CR855089.1	CR855089	71	1.9e-26	Oryza sativa genomic DNA, chromosome 4, BAC clone: OSIGBa0135C09, complete sequence	--	--	--	--	--	--	--	--	--	--	--	--	--	--	--	--	--	--	UP	2.4381	0.99999	estscan,start:149 end:745
Cluster-4806.18675	43.22	40.22	84.41	2.67	2.66	8.01	1949	238741	AAS46173.1	258	1.4e-19	photosystem II M protein ..chloroplast.. [Oryza sativa Japonica Group]	JX513413.1	JX513413	1943	0	Arundinaria fargesii chloroplast, complete genome	K02714	psbM	photosystem II PsbM protein	http://www.genome.jp/dbget-bin/www_bget?ko:K02714	A4QLS7	161	1.1e-09	Photosystem II reaction center protein M OS=Nasturtium officinale GN=psbM PE=3 SV=1	PF05151	Photosystem II reaction centre M protein (PsbM)	GO:0015979//GO:0019684	photosynthesis//photosynthesis, light reaction	--	--	GO:0009523//GO:0016021	photosystem II//integral component of membrane	--	--	DOWN	-3.6801	4.58e-09	blast,frame:3 start:144 end:353
Cluster-4806.38493	0	0.14	0	2.64	0	0.35	684	--	--	--	--	--	--	--	--	--	--	--	--	--	--	--	--	--	--	--	--	--	--	--	--	--	--	--	--	UP	4.2484	0.99999	estscan,start:421 end:603
Cluster-13631.1	0	0.75	0	3.74	1.59	0.25	656	5468085	ALD84370.1	678	9.4e-69	DREB2A [Phyllostachys edulis]	FP092708.1	FP092708	558	0	Phyllostachys edulis cDNA clone: bphyem112j04, full insert sequence	--	--	--	--	Q9C7W2	307	4.4e-27	Ethylene-responsive transcription factor ERF061 OS=Arabidopsis thaliana GN=ERF061 PE=2 SV=1	PF00847	AP2 domain	GO:0006355	regulation of transcription, DNA-templated	GO:0003700	transcription factor activity, sequence-specific DNA binding	GO:0005667	transcription factor complex	--	--	UP	2.9269	0.99999	estscan,start:656 end:56; minus strand
Cluster-4806.44844	0	0.19	0	0.37	0.72	1.89	586	--	--	--	--	--	--	--	--	--	--	--	--	--	--	--	--	--	--	--	--	--	--	--	--	--	--	--	--	UP	3.8022	0.99999	--
Cluster-4806.41099	0.44	0.38	0.46	1.45	1.67	1.8	1000	--	--	--	--	--	--	--	--	--	--	--	--	--	--	--	--	--	--	PF17064	Sleepless protein	GO:1903818//GO:0030431//GO:0032222	positive regulation of voltage-gated potassium channel activity//sleep//regulation of synaptic transmission, cholinergic	GO:0034235	GPI anchor binding	--	--	--	--	UP	1.9481	0.99999	estscan,start:252 end:794
Cluster-4806.28579	0	0	0	2.4	1.01	0.29	452	9452374	XP_022680786.1	292	3.7e-24	uncharacterized protein LOC111256682 [Setaria italica]	--	--	--	--	--	--	--	--	--	--	--	--	--	--	--	--	--	--	--	--	--	--	--	UP	4.2225	0.99999	blast,frame:-1 start:194 end:3
Cluster-4806.39791	1.14	1.03	0.75	0	0	0	512	--	--	--	--	--	AK354854.1	AK354854	50	4.61e-15	Hordeum vulgare subsp. vulgare mRNA for predicted protein, complete cds, clone: NIASHv1012D11	--	--	--	--	--	--	--	--	--	--	--	--	--	--	--	--	--	--	DOWN	-4.495	0.99999	estscan,start:208 end:27; minus strand
Cluster-4806.41934	1.02	1.94	1.05	0.15	0	0.13	660	--	--	--	--	--	--	--	--	--	--	--	--	--	--	--	--	--	--	--	--	--	--	--	--	--	--	--	--	DOWN	-3.8669	0.99999	estscan,start:274 end:660
Cluster-4794.0	0.43	0.45	0.73	0.13	0.08	0.25	1568	--	--	--	--	--	AP014964.1	AP014964	93	1.84e-38	Oryza sativa Japonica Group DNA, chromosome 8, cultivar: Nipponbare, complete sequence	--	--	--	--	P20825	530	1.5e-52	Retrovirus-related Pol polyprotein from transposon 297 OS=Drosophila melanogaster GN=pol PE=3 SV=1	--	--	--	--	--	--	--	--	--	--	DOWN	-1.8316	0.99999	blast,frame:1 start:187 end:486
Cluster-4806.42360	0.46	0.64	0.27	2.52	0.95	0.61	1103	1397021	ADP69101.1	1285	6.5e-139	NAC transcription factor 1 [Bambusa emeiensis]	HM626401.1	HM626401	715	0	Bambusa emeiensis NAC transcription factor 1 (NAC1) mRNA, complete cds	--	--	--	--	D2SMN4	651	9.6e-67	NAC transcription factor NAM-B1 OS=Hordeum vulgare subsp. spontaneum GN=NAM-B1 PE=3 SV=1	PF02365	No apical meristem (NAM) protein	GO:0006355	regulation of transcription, DNA-templated	GO:0003677	DNA binding	--	--	--	--	UP	1.5714	0.99999	blast,frame:-1 start:962 end:3
Cluster-8343.2	0.81	0.91	0.66	3.52	1.45	1.64	1282	6091035	XP_015692667.1	1670	1.7e-183	PREDICTED: receptor-like protein kinase 5, partial [Oryza brachyantha]	XM_015783836.1	XM_015783836	667	0	PREDICTED: Oryza sativa Japonica Group receptor-like protein kinase HSL1 (LOC107276549), mRNA	--	--	--	--	Q9M2Z1	654	5e-67	Leucine-rich repeat receptor-like serine/threonine-protein kinase BAM2 OS=Arabidopsis thaliana GN=BAM2 PE=1 SV=1	PF00069//PF07714	Protein kinase domain//Protein tyrosine kinase	GO:0006468	protein phosphorylation	GO:0005524//GO:0004672	ATP binding//protein kinase activity	--	--	--	--	UP	1.4749	0.99999	blast,frame:-1 start:1282 end:185
Cluster-12962.0	4.24	2.55	5.24	12.63	3.43	9.19	1042	7105842	OEL26520.1	469	2.6e-44	hypothetical protein BAE44_0012466 [Dichanthelium oligosanthes]	FP095283.1	FP095283	930	0	Phyllostachys edulis cDNA clone: bphyst028i11, full insert sequence	--	--	--	--	Q9FGD6	265	5.2e-22	Dof zinc finger protein DOF5.8 OS=Arabidopsis thaliana GN=DOF5.8 PE=2 SV=1	PF00320//PF02701//PF03811	GATA zinc finger//Dof domain, zinc finger//InsA N-terminal domain	GO:0006355//GO:0006313	regulation of transcription, DNA-templated//transposition, DNA-mediated	GO:0003700//GO:0008270//GO:0003677//GO:0043565	transcription factor activity, sequence-specific DNA binding//zinc ion binding//DNA binding//sequence-specific DNA binding	GO:0005667	transcription factor complex	--	--	UP	1.0541	0.99999	blast,frame:-3 start:872 end:201
Cluster-4806.26343	10.04	7.82	10.66	22.82	17.49	18.24	690	--	--	--	--	--	FP091510.1	FP091510	331	3.93e-171	Phyllostachys edulis cDNA clone: bphyem001k24, full insert sequence	--	--	--	--	--	--	--	--	--	--	--	--	--	--	--	--	--	--	UP	1.0388	0.99999	blast,frame:2 start:2 end:526
Cluster-12064.0	0.97	1.68	0.86	21.68	3.35	0.5	2181	3078615	XP_006656701.1	2299	3.4e-256	PREDICTED: putative UPF0481 protein At3g02645 [Oryza brachyantha]	XM_012845447.1	XM_012845447	1015	0	PREDICTED: Setaria italica putative UPF0481 protein At3g02645 (LOC101757029), mRNA	--	--	--	--	P0C897	1001	4.9e-107	Putative UPF0481 protein At3g02645 OS=Arabidopsis thaliana GN=At3g02645 PE=3 SV=1	--	--	--	--	--	--	--	--	--	--	UP	2.8758	0.99999	blast,frame:-1 start:2001 end:238
Cluster-4806.3175	0.22	0.39	0	6.45	0.92	0	580	--	--	--	--	--	--	--	--	--	--	--	--	--	--	--	--	--	--	PF00400	WD domain, G-beta repeat	--	--	GO:0005515	protein binding	--	--	--	--	UP	3.6506	0.99999	estscan,start:373 end:522
Cluster-4806.26630	9.94	10.74	6.47	1.96	3.08	2.32	978	--	--	--	--	--	KP852305.1	KP852305	58	3.25e-19	Beckmannia syzigachne cytochrome P450 714C2-like mRNA, complete sequence	--	--	--	--	--	--	--	--	--	--	--	--	--	--	--	--	--	--	DOWN	-1.871	0.0096211	estscan,start:1 end:483
Cluster-4806.27212	1.01	1.36	1.11	0.22	0.21	0	540	6050773	XP_015625923.1	258	3.9e-20	PREDICTED: wall-associated receptor kinase 5 [Oryza sativa Japonica Group]	FP093119.1	FP093119	181	7.34e-88	Phyllostachys edulis cDNA clone: bphylf024h08, full insert sequence	--	--	--	--	--	--	--	--	--	--	--	--	--	--	--	--	--	--	DOWN	-3.0314	0.99999	blast,frame:-1 start:288 end:1
Cluster-4806.42732	0.12	0	0.32	0.78	0.15	1.67	1318	481069	EAY74950.1	1273	1.9e-137	hypothetical protein OsI_02846 [Oryza sativa Indica Group]	XM_006644302.2	XM_006644302	434	0	PREDICTED: Oryza brachyantha ervatamin-B-like (LOC102709319), mRNA	--	--	--	--	Q7XWK5	695	9.1e-72	Senescence-specific cysteine protease SAG39 OS=Oryza sativa subsp. japonica GN=SAG39 PE=2 SV=2	PF00112//PF03051	Papain family cysteine protease//Peptidase C1-like family	GO:0006508	proteolysis	GO:0004197//GO:0008234	cysteine-type endopeptidase activity//cysteine-type peptidase activity	--	--	--	--	UP	2.5246	0.99999	blast,frame:-2 start:1317 end:205
Cluster-4806.42073	0.07	0.12	0.1	1.81	1.4	1.24	2963	8103707	XP_020185324.1	948	2.1e-99	protein FAR1-RELATED SEQUENCE 5-like [Aegilops tauschii subsp. tauschii]	--	--	--	--	--	--	--	--	--	Q9SZL8	410	2.3e-38	Protein FAR1-RELATED SEQUENCE 5 OS=Arabidopsis thaliana GN=FRS5 PE=2 SV=1	PF08493//PF00872	Aflatoxin regulatory protein//Transposase, Mutator family	GO:0006355//GO:0045122//GO:0006313	regulation of transcription, DNA-templated//aflatoxin biosynthetic process//transposition, DNA-mediated	GO:0004803//GO:0003677	transposase activity//DNA binding	GO:0005634	nucleus	--	--	UP	3.9492	8.43e-09	blast,frame:3 start:2220 end:2735
Cluster-4806.42077	14.17	24.04	6.59	101.24	39.67	10.3	2489	3080291	XP_006659564.1	1134	4.7e-121	PREDICTED: tonoplast dicarboxylate transporter-like [Oryza brachyantha]	AK098863.1	AK098863	535	0	Oryza sativa Japonica Group cDNA clone:J013000P05, full insert sequence	K14445	SLC13A2_3_5	solute carrier family 13 (sodium-dependent dicarboxylate transporter), member 2/3/5	http://www.genome.jp/dbget-bin/www_bget?ko:K14445	Q8LG88	848	3.1e-89	Tonoplast dicarboxylate transporter OS=Arabidopsis thaliana GN=TDT PE=2 SV=2	PF03600//PF00939	Citrate transporter//Sodium:sulfate symporter transmembrane region	GO:0055085//GO:0006814//GO:0006810	transmembrane transport//sodium ion transport//transport	GO:0005215	transporter activity	GO:0016020//GO:0016021	membrane//integral component of membrane	KOG1281	Na+/dicarboxylate, Na+/tricarboxylate and phosphate transporters	UP	1.7797	0.99999	blast,frame:-3 start:2328 end:1333
Cluster-4384.0	1.11	1.01	0.81	0.17	0.54	0.38	1236	8148137	XP_020177870.1	1082	2.5e-115	WRKY transcription factor 44-like [Aegilops tauschii subsp. tauschii]	XM_010240536.2	XM_010240536	371	0	PREDICTED: Brachypodium distachyon probable WRKY transcription factor 3 (LOC100842699), mRNA	--	--	--	--	Q9XI90	449	2.8e-43	Probable WRKY transcription factor 4 OS=Arabidopsis thaliana GN=WRKY4 PE=1 SV=2	PF03106	WRKY DNA -binding domain	GO:0006355	regulation of transcription, DNA-templated	GO:0003700//GO:0043565	transcription factor activity, sequence-specific DNA binding//sequence-specific DNA binding	GO:0005667	transcription factor complex	--	--	DOWN	-1.4029	0.99999	blast,frame:3 start:183 end:1184
Cluster-4806.33520	1.47	0.93	0.92	0.37	0.18	0	591	--	--	--	--	--	--	--	--	--	--	--	--	--	--	--	--	--	--	--	--	--	--	--	--	--	--	--	--	DOWN	-2.6468	0.99999	estscan,start:464 end:1; minus strand
Cluster-12170.0	0	0.14	0.15	0.29	0.82	0.42	1041	--	--	--	--	--	GQ252819.1	GQ252819	75	1.23e-28	Phyllostachys edulis clone 00045 hypothetical protein and putative retrotransposon protein genes, complete cds	--	--	--	--	--	--	--	--	--	--	--	--	--	--	--	--	--	--	UP	2.4071	0.99999	estscan,start:177 end:1026
Cluster-73.0	0	0	0	0.85	0.49	0.58	612	200336	CAE05990.1	409	1.4e-37	OSJNBa0004L19.22 [Oryza sativa Japonica Group]	--	--	--	--	--	--	--	--	--	--	--	--	--	--	--	--	--	--	--	--	--	--	--	UP	4.2776	0.99999	blast,frame:-3 start:610 end:2
Cluster-6886.0	0.69	0.76	0.76	0	0.15	0.13	653	--	--	--	--	--	--	--	--	--	--	--	--	--	--	--	--	--	--	--	--	--	--	--	--	--	--	--	--	DOWN	-2.9927	0.99999	estscan,start:192 end:290
Cluster-4806.4304	0.52	0	0.46	2.56	0.73	1.91	653	--	--	--	--	--	FP091263.1	FP091263	397	0	Phyllostachys edulis cDNA clone: bphylf029a01, full insert sequence	--	--	--	--	--	--	--	--	--	--	--	--	--	--	--	--	--	--	UP	2.406	0.99999	estscan,start:1 end:357
Cluster-3276.0	0.31	0	0	19.38	2.4	0	493	--	--	--	--	--	XM_004960782.3	XM_004960782	97	3.3e-41	PREDICTED: Setaria italica uncharacterized LOC101764560 (LOC101764560), mRNA	--	--	--	--	--	--	--	--	--	--	--	--	--	--	--	--	--	--	UP	6.158	0.99999	blast,frame:-2 start:492 end:169
Cluster-4949.0	0	0	0	1.59	0.79	1.36	430	--	--	--	--	--	--	--	--	--	--	--	--	--	--	--	--	--	--	--	--	--	--	--	--	--	--	--	--	UP	3.9949	0.99999	estscan,start:211 end:128; minus strand
Cluster-4806.1438	0.59	1.03	0.39	0	0.12	0.11	716	1106154	ADB85257.1	152	1e-07	putative retrotransposon protein, partial [Phyllostachys edulis]	GQ252878.1	GQ252878	110	2.91e-48	Phyllostachys edulis clone 03164 genomic sequence	--	--	--	--	--	--	--	--	PF08136	30S ribosomal protein subunit S22 family	GO:0006412//GO:0042254	translation//ribosome biogenesis	GO:0003735	structural constituent of ribosome	GO:0005840	ribosome	--	--	DOWN	-3.0797	0.99999	estscan,start:716 end:623; minus strand
Cluster-5736.0	0.98	0.89	0	12.23	11.4	0	485	1472340	BAK06602.1	215	3.4e-15	predicted protein [Hordeum vulgare subsp. vulgare]	--	--	--	--	--	--	--	--	--	--	--	--	--	--	--	--	--	--	--	--	--	--	--	UP	3.7309	0.99999	blast,frame:2 start:65 end:352
Cluster-4806.9619	0.5	0.74	0.4	0.18	0.27	0.18	1772	--	--	--	--	--	--	--	--	--	--	--	--	--	--	--	--	--	--	--	--	--	--	--	--	--	--	--	--	DOWN	-1.361	0.99999	estscan,start:1304 end:1747
Cluster-11564.0	1.48	0.29	0.73	0	0	0.24	671	8135129	XP_020163761.1	236	1.7e-17	replication factor A protein 1-like [Aegilops tauschii subsp. tauschii]	--	--	--	--	--	--	--	--	--	--	--	--	--	--	--	--	--	--	--	--	--	--	--	DOWN	-3.3256	0.99999	estscan,start:1 end:671
Cluster-4896.0	0.06	0.2	0.25	2.75	0.19	0.51	1362	--	--	--	--	--	AK356670.1	AK356670	658	0	Hordeum vulgare subsp. vulgare mRNA for predicted protein, complete cds, clone: NIASHv1037N17	--	--	--	--	Q39224	518	3.1e-51	Protein SRG1 OS=Arabidopsis thaliana GN=SRG1 PE=2 SV=1	PF03171	2OG-Fe(II) oxygenase superfamily	GO:0055114	oxidation-reduction process	GO:0016491	oxidoreductase activity	--	--	--	--	UP	2.7485	0.99999	blast,frame:-2 start:1313 end:159
Cluster-9501.0	1.17	2.38	2.06	0	0.5	0	506	8094224	XP_020198334.1	240	4.4e-18	uncharacterized protein LOC109784149 [Aegilops tauschii subsp. tauschii]	--	--	--	--	--	--	--	--	--	--	--	--	--	--	--	--	--	--	--	--	--	--	--	DOWN	-3.4963	0.99999	blast,frame:2 start:2 end:505
Cluster-11853.0	0	0	0	0.7	0.4	0.24	683	--	--	--	--	--	--	--	--	--	--	--	--	--	--	--	--	--	--	--	--	--	--	--	--	--	--	--	--	UP	4.053	0.99999	estscan,start:144 end:441
Cluster-4806.16477	0	0	0	4.95	2.04	3.43	341	8106043	XP_020187906.1	155	2.1e-08	UMP-CMP kinase 3 isoform X1 [Aegilops tauschii subsp. tauschii]	--	--	--	--	--	--	--	--	--	--	--	--	--	--	--	--	--	--	--	--	--	--	--	UP	4.1427	0.99999	blast,frame:-2 start:214 end:2
Cluster-4806.31237	7.75	10.92	44.68	5.72	5.96	12.13	653	8120085	XP_020147322.1	524	6.7e-51	peroxisomal ..S..-2-hydroxy-acid oxidase GLO1 [Aegilops tauschii subsp. tauschii]	FP096063.1	FP096063	346	1.7e-179	Phyllostachys edulis cDNA clone: bphylfb43l16, full insert sequence	K11517	HAO	(S)-2-hydroxy-acid oxidase	http://www.genome.jp/dbget-bin/www_bget?ko:K11517	B8AKX6	498	3.1e-49	Peroxisomal (S)-2-hydroxy-acid oxidase GLO1 OS=Oryza sativa subsp. indica GN=GLO1 PE=3 SV=1	PF01180//PF03060//PF00977//PF01645//PF00478//PF01070	Dihydroorotate dehydrogenase//Nitronate monooxygenase//Histidine biosynthesis protein//Conserved region in glutamate synthase//IMP dehydrogenase / GMP reductase domain//FMN-dependent dehydrogenase	GO:0006537//GO:0006807//GO:0000105//GO:0055114	glutamate biosynthetic process//nitrogen compound metabolic process//histidine biosynthetic process//oxidation-reduction process	GO:0015930//GO:0016491//GO:0016638//GO:0016627//GO:0018580//GO:0003824	glutamate synthase activity//oxidoreductase activity//oxidoreductase activity, acting on the CH-NH2 group of donors//oxidoreductase activity, acting on the CH-CH group of donors//nitronate monooxygenase activity//catalytic activity	GO:0005737	cytoplasm	KOG0538	Glycolate oxidase	DOWN	-1.4354	0.99999	blast,frame:3 start:3 end:338
Cluster-12033.0	4.17	1.96	0	0	0	0	412	6061875	XP_015638194.1	242	2.1e-18	PREDICTED: glycine-rich cell wall structural protein 2-like [Oryza sativa Japonica Group]	FP098712.1	FP098712	345	3.73e-179	Phyllostachys edulis cDNA clone: bphyem116c13, full insert sequence	--	--	--	--	--	--	--	--	--	--	--	--	--	--	--	--	--	--	DOWN	-4.6833	0.99999	estscan,start:412 end:34; minus strand
Cluster-4806.14985	21.88	51.86	159.4	18.84	6.96	50.6	1168	--	--	--	--	--	AB039330.1	AB039330	686	0	Pseudoxanthomonas sp. M1-3 gene for 16S rRNA	--	--	--	--	--	--	--	--	--	--	--	--	--	--	--	--	--	--	DOWN	-1.6506	0.99999	blast,frame:-2 start:1167 end:1042
Cluster-4806.35303	4.82	2.79	5.19	1.76	1.51	2.76	1239	3673926	CDM83881.1	291	1.3e-23	unnamed protein product [Triticum aestivum]	FP101034.1	FP101034	590	0	Phyllostachys edulis cDNA clone: bphylf048n11, full insert sequence	--	--	--	--	--	--	--	--	--	--	--	--	--	--	--	--	--	--	DOWN	-1.0942	0.99999	blast,frame:-1 start:1239 end:289
Cluster-4806.22870	7.09	1.37	5.76	0	0	0	330	--	--	--	--	--	XM_012843769.1	XM_012843769	45	1.72e-12	PREDICTED: Setaria italica uncharacterized LOC105913825 (LOC105913825), mRNA	--	--	--	--	--	--	--	--	--	--	--	--	--	--	--	--	--	--	DOWN	-4.5286	0.99999	estscan,start:1 end:121
Cluster-4806.36043	0	0.26	0.13	1.16	0.87	0.44	713	--	--	--	--	--	FP094961.1	FP094961	41	6.59e-10	Phyllostachys edulis cDNA clone: bphyem205g17, full insert sequence	--	--	--	--	--	--	--	--	PF00149	Calcineurin-like phosphoesterase	--	--	GO:0016787	hydrolase activity	--	--	--	--	UP	2.647	0.99999	estscan,start:358 end:44; minus strand
Cluster-4806.13922	0.21	0.25	0.19	1.49	0.47	0.42	1156	--	--	--	--	--	--	--	--	--	--	--	--	--	--	--	--	--	--	--	--	--	--	--	--	--	--	--	--	UP	1.8774	0.99999	estscan,start:764 end:1; minus strand
Cluster-4806.14315	1.11	0.41	0.49	0	0.07	0.17	1073	5499685	BAS83363.1	220	2e-15	Os03g0261950 [Oryza sativa Japonica Group]	AP014959.1	AP014959	139	3.35e-64	Oryza sativa Japonica Group DNA, chromosome 3, cultivar: Nipponbare, complete sequence	--	--	--	--	--	--	--	--	PF03810//PF13545	Importin-beta N-terminal domain//Crp-like helix-turn-helix domain	GO:0006355//GO:0006886	regulation of transcription, DNA-templated//intracellular protein transport	GO:0008536//GO:0003677	Ran GTPase binding//DNA binding	--	--	--	--	DOWN	-3.0328	0.99999	estscan,start:1073 end:850; minus strand
Cluster-4806.37871	1.97	3.32	1.58	7.59	4.37	4.2	953	--	--	--	--	--	FP100517.1	FP100517	87	2.39e-35	Phyllostachys edulis cDNA clone: bphyem207g09, full insert sequence	--	--	--	--	--	--	--	--	PF00008//PF01300	EGF-like domain//Telomere recombination	--	--	GO:0003725//GO:0005515	double-stranded RNA binding//protein binding	--	--	--	--	UP	1.2426	0.99999	estscan,start:786 end:164; minus strand
Cluster-4806.41963	2.29	1.03	1.26	0	0.24	0.21	512	--	--	--	--	--	--	--	--	--	--	--	--	--	--	--	--	--	--	--	--	--	--	--	--	--	--	--	--	DOWN	-3.3107	0.99999	estscan,start:400 end:512
Cluster-4806.45082	0.66	2.09	0.58	0	0	0	483	10282828	PNT61609.1	296	1.4e-24	hypothetical protein BRADI_5g17700v3 [Brachypodium distachyon]	CP012612.1	CP012612	65	1.99e-23	Oryza sativa Indica Group cultivar RP Bio-226 chromosome 4 sequence	K00025	MDH1	malate dehydrogenase	http://www.genome.jp/dbget-bin/www_bget?ko:K00025	Q9FSF0	247	2.9e-20	Malate dehydrogenase OS=Nicotiana tabacum GN=MD1 PE=1 SV=1	PF02866	lactate/malate dehydrogenase, alpha/beta C-terminal domain	GO:0055114	oxidation-reduction process	GO:0016616	oxidoreductase activity, acting on the CH-OH group of donors, NAD or NADP as acceptor	--	--	KOG1496	Malate dehydrogenase	DOWN	-4.4444	0.99999	blast,frame:-2 start:449 end:165
Cluster-8094.0	0.22	0.77	0	1.33	3.12	1.29	580	7138534	AOT28213.1	560	4e-55	SAUR protein [Phyllostachys edulis]	XM_004957483.1	XM_004957483	189	2.83e-92	PREDICTED: Setaria italica auxin-responsive protein SAUR36-like (LOC101767931), mRNA >ref|XM_004957489.1| PREDICTED: Setaria italica auxin-responsive protein SAUR36-like (LOC101771160), mRNA	--	--	--	--	B7F8P5	430	2.1e-41	Auxin-responsive protein SAUR36 OS=Oryza sativa subsp. japonica GN=SAUR39 PE=2 SV=1	PF02519	Auxin responsive protein	GO:0009733	response to auxin	--	--	--	--	--	--	UP	2.572	0.99999	blast,frame:3 start:3 end:491
Cluster-6486.0	8.11	0.78	1.24	43.64	2.58	4.77	912	5577487	KQK88557.1	770	2.8e-79	hypothetical protein SETIT_037365mg [Setaria italica]	FP092986.1	FP092986	258	2e-130	Phyllostachys edulis cDNA clone: bphyem118b11, full insert sequence	--	--	--	--	C0HJG8	129	2.7e-06	Basic secretory protease (Fragments) OS=Boswellia serrata PE=1 SV=1	--	--	--	--	--	--	--	--	--	--	UP	2.3159	0.99999	blast,frame:-3 start:910 end:215
Cluster-7103.0	0.11	0.1	0.2	0.87	0.56	0.82	851	--	--	--	--	--	--	--	--	--	--	--	--	--	--	--	--	--	--	PF03333	Adhesin biosynthesis transcription regulatory protein	GO:0006355	regulation of transcription, DNA-templated	--	--	--	--	--	--	UP	2.4654	0.99999	estscan,start:275 end:837
Cluster-9094.0	0.46	1.71	1.33	0.2	0.19	0.6	829	5996577	KXG22610.1	185	1.7e-11	hypothetical protein SORBI_3009G245500 [Sorghum bicolor]	--	--	--	--	--	--	--	--	--	--	--	--	--	PF02365	No apical meristem (NAM) protein	GO:0006355	regulation of transcription, DNA-templated	GO:0003677	DNA binding	--	--	--	--	DOWN	-1.8156	0.99999	blast,frame:-1 start:748 end:434
Cluster-4806.23561	1065.51	894.19	373.9	99.63	145.71	311.39	321	10720396	PPD81837.1	276	1.9e-22	hypothetical protein GOBAR_DD21229 [Gossypium barbadense]	FP101049.1	FP101049	221	2.43e-110	Phyllostachys edulis cDNA clone: bphyst017a05, full insert sequence	K08912	LHCB1	light-harvesting complex II chlorophyll a/b binding protein 1	http://www.genome.jp/dbget-bin/www_bget?ko:K08912	P12330	273	1.9e-23	Chlorophyll a-b binding protein 1, chloroplastic OS=Oryza sativa subsp. japonica GN=CAB1R PE=2 SV=2	PF10143	2,3-bisphosphoglycerate-independent phosphoglycerate mutase	GO:0006007	glucose catabolic process	GO:0046537//GO:0003824	2,3-bisphosphoglycerate-independent phosphoglycerate mutase activity//catalytic activity	--	--	--	--	DOWN	-2.0791	0.15805	estscan,start:321 end:164; minus strand
Cluster-4806.29820	1.42	0.9	3.17	0.13	0.31	0.27	1120	--	--	--	--	--	EU365401.1	EU365401	401	0	Bambusa oldhamii mitochondrion, complete genome	--	--	--	--	--	--	--	--	--	--	--	--	--	--	--	--	--	--	DOWN	-2.9343	0.40923	estscan,start:1089 end:1; minus strand
Cluster-13179.0	1.3	1.16	1.38	0.23	0.22	0	533	8107264	XP_020189258.1	371	3e-33	probable WRKY transcription factor 34 [Aegilops tauschii subsp. tauschii]	AK376765.1	AK376765	208	7.09e-103	Hordeum vulgare subsp. vulgare mRNA for predicted protein, complete cds, clone: NIASHv3135C08	K18835	WRKY2	WRKY transcription factor 2	http://www.genome.jp/dbget-bin/www_bget?ko:K18835	--	--	--	--	--	--	--	--	--	--	--	--	--	--	DOWN	-3.1385	0.99999	blast,frame:2 start:2 end:460
Cluster-7284.0	0.41	0	0	9.33	1.41	0.31	445	--	--	--	--	--	--	--	--	--	--	--	--	--	--	--	--	--	--	--	--	--	--	--	--	--	--	--	--	UP	4.7752	0.99999	estscan,start:445 end:146; minus strand
Cluster-4806.44625	9.09	8.66	11.25	0.82	0.67	1.17	2765	10593948	YP_009456568.1	354	1.5e-30	ribosomal protein L33 ..plastid.. [Oldeania alpina]	KJ722540.1	KJ722540	2753	0	Phyllostachys sulphurea chloroplast, complete genome	K02913	RP-L33, MRPL33, rpmG	large subunit ribosomal protein L33	http://www.genome.jp/dbget-bin/www_bget?ko:K02913	A8Y9A7	336	8.1e-30	50S ribosomal protein L33, chloroplastic OS=Lolium perenne GN=rpl33 PE=3 SV=1	PF00471//PF05115//PF01701//PF02529	Ribosomal protein L33//Cytochrome B6-F complex subunit VI (PetL)//Photosystem I reaction centre subunit IX / PsaJ//Cytochrome B6-F complex subunit 5	GO:0006118//GO:0006412//GO:0042254//GO:0015979	obsolete electron transport//translation//ribosome biogenesis//photosynthesis	GO:0003735//GO:0009055	structural constituent of ribosome//electron carrier activity	GO:0005622//GO:0005840//GO:0009512//GO:0009522	intracellular//ribosome//cytochrome b6f complex//photosystem I	--	--	DOWN	-3.4459	5.47e-24	blast,frame:1 start:2128 end:2388
Cluster-4806.44622	0	0	0	0	0	2.37	982	5118681	KMS64603.1	186	1.6e-11	hypothetical protein BVRB_018590 [Beta vulgaris subsp. vulgaris]	LN890655.2	LN890655	492	0	Ardenticatena strain Cfx-K genome assembly, chromosome: I	--	--	--	--	--	--	--	--	--	--	--	--	--	--	--	--	--	--	UP	5.6283	0.99999	estscan,start:982 end:1; minus strand
Cluster-6765.0	2.4	1.66	1.55	5.37	3.09	4.27	2357	5547552	KQJ89950.1	1729	4.5e-190	hypothetical protein BRADI_4g28670v3 [Brachypodium distachyon]	XM_010239787.2	XM_010239787	779	0	PREDICTED: Brachypodium distachyon isochorismate synthase 1, chloroplastic-like (LOC100833004), transcript variant X2, mRNA	K02552	menF	menaquinone-specific isochorismate synthase	http://www.genome.jp/dbget-bin/www_bget?ko:K02552	Q9M9V6	926	2.7e-98	Isochorismate synthase 2, chloroplastic OS=Arabidopsis thaliana GN=ICS2 PE=2 SV=2	PF00945//PF06003	Rhabdovirus nucleocapsid protein//Survival motor neuron protein (SMN)	GO:0006397	mRNA processing	GO:0003723	RNA binding	GO:0005737//GO:0005634//GO:0019013	cytoplasm//nucleus//viral nucleocapsid	KOG1223	Isochorismate synthase	UP	1.1752	0.99999	blast,frame:-3 start:2355 end:997
Cluster-13364.0	6.28	22.25	7.24	1.86	0	0	305	--	--	--	--	--	--	--	--	--	--	--	--	--	--	--	--	--	--	--	--	--	--	--	--	--	--	--	--	DOWN	-4.1139	0.99999	estscan,start:305 end:225; minus strand
Cluster-8936.0	0.58	0.69	1.2	0	0.16	0.14	614	8359634	OQU78719.1	283	5.6e-23	hypothetical protein SORBI_3008G037700 [Sorghum bicolor]	--	--	--	--	--	--	--	--	--	--	--	--	--	--	--	--	--	--	--	--	--	--	--	DOWN	-2.9852	0.99999	blast,frame:-2 start:442 end:2
Cluster-4404.0	1.34	1.22	1.04	0.48	0.46	0.63	1077	--	--	--	--	--	--	--	--	--	--	--	--	--	--	--	--	--	--	PF01613	Flavin reductase like domain	--	--	GO:0010181	FMN binding	--	--	--	--	DOWN	-1.1926	0.99999	estscan,start:1077 end:480; minus strand
Cluster-7188.0	2.26	3.34	3.46	0.37	0.62	0.17	1597	8148790	XP_020186966.1	1809	1.6e-199	protein JINGUBANG-like [Aegilops tauschii subsp. tauschii]	AP014957.1	AP014957	749	0	Oryza sativa Japonica Group DNA, chromosome 1, cultivar: Nipponbare, complete sequence	--	--	--	--	Q00808	159	1.6e-09	Vegetative incompatibility protein HET-E-1 OS=Podospora anserina GN=HET-E1 PE=3 SV=1	PF00400	WD domain, G-beta repeat	--	--	GO:0005515	protein binding	--	--	--	--	DOWN	-2.9448	0.00058244	blast,frame:2 start:2 end:1471
Cluster-3579.0	0	0	0	0.8	1.19	2.05	429	--	--	--	--	--	--	--	--	--	--	--	--	--	--	--	--	--	--	--	--	--	--	--	--	--	--	--	--	UP	4.0906	0.99999	--
Cluster-4806.32140	0.77	0.66	0.68	1.88	1.41	1.75	1095	5577239	KQK88309.1	160	1.8e-08	hypothetical protein SETIT_035160mg [Setaria italica]	XM_004982507.2	XM_004982507	88	7.68e-36	PREDICTED: Setaria italica sugar carrier protein C-like (LOC101779052), mRNA	--	--	--	--	Q41144	133	1.1e-06	Sugar carrier protein C OS=Ricinus communis GN=STC PE=2 SV=1	--	--	--	--	--	--	--	--	--	--	UP	1.2534	0.99999	blast,frame:2 start:65 end:259
Cluster-4806.2916	3.8	7.92	4.42	23.59	10.9	8.27	2258	494458	EAZ02285.1	2313	8.3e-258	hypothetical protein OsI_24385 [Oryza sativa Indica Group]	XR_001550442.1	XR_001550442	1312	0	PREDICTED: Oryza brachyantha uncharacterized LOC102708813 (LOC102708813), misc_RNA	--	--	--	--	--	--	--	--	PF01698//PF00106//PF01370//PF01073	Floricaula / Leafy protein//short chain dehydrogenase//NAD dependent epimerase/dehydratase family//3-beta hydroxysteroid dehydrogenase/isomerase family	GO:0008207//GO:0008152//GO:0006355//GO:0055114//GO:0008210//GO:0006694//GO:0008209	C21-steroid hormone metabolic process//metabolic process//regulation of transcription, DNA-templated//oxidation-reduction process//estrogen metabolic process//steroid biosynthetic process//androgen metabolic process	GO:0003677//GO:0003824//GO:0050662//GO:0016616//GO:0003854//GO:0016491	DNA binding//catalytic activity//coenzyme binding//oxidoreductase activity, acting on the CH-OH group of donors, NAD or NADP as acceptor//3-beta-hydroxy-delta5-steroid dehydrogenase activity//oxidoreductase activity	--	--	--	--	UP	1.4189	0.99999	blast,frame:3 start:3 end:2009
Cluster-4806.3309	3.64	6.13	4.48	23.39	6.99	5.44	1459	9299462	PAN16809.1	1051	1.2e-111	hypothetical protein PAHAL_C01017 [Panicum hallii]	XM_002440381.1	XM_002440381	470	0	Sorghum bicolor hypothetical protein, mRNA	--	--	--	--	Q9FGG3	689	5e-71	WAT1-related protein At5g64700 OS=Arabidopsis thaliana GN=At5g64700 PE=2 SV=1	PF00892	EamA-like transporter family	--	--	--	--	GO:0016021//GO:0016020	integral component of membrane//membrane	--	--	UP	1.3423	0.99999	blast,frame:-2 start:1422 end:205
Cluster-25.0	0	0	0	2.62	1.28	0	501	--	--	--	--	--	XM_014902205.1	XM_014902205	145	6.97e-68	PREDICTED: Brachypodium distachyon uncharacterized LOC100837012 (LOC100837012), mRNA	--	--	--	--	--	--	--	--	--	--	--	--	--	--	--	--	--	--	UP	4.7017	0.99999	estscan,start:1 end:501
Cluster-4806.19229	1.88	3.02	3.7	0.75	1.09	1.59	724	--	--	--	--	--	FP097714.1	FP097714	78	1.81e-30	Phyllostachys edulis cDNA clone: bphylf057d04, full insert sequence	--	--	--	--	--	--	--	--	--	--	--	--	--	--	--	--	--	--	DOWN	-1.3201	0.99999	--
Cluster-4806.42273	4.51	0.79	1.58	19.71	1.43	4.12	1223	--	--	--	--	--	XM_008651455.1	XM_008651455	348	2.52e-180	PREDICTED: Zea mays transcription factor DIVARICATA-like (LOC103630399), mRNA	--	--	--	--	Q8S9H7	261	1.8e-21	Transcription factor DIVARICATA OS=Antirrhinum majus GN=DIVARICATA PE=2 SV=1	PF01213//PF09111	Adenylate cyclase associated (CAP) N terminal//SLIDE	GO:0007010//GO:0006338	cytoskeleton organization//chromatin remodeling	GO:0016818//GO:0003779//GO:0003676//GO:0005524	hydrolase activity, acting on acid anhydrides, in phosphorus-containing anhydrides//actin binding//nucleic acid binding//ATP binding	GO:0005634	nucleus	--	--	UP	1.8594	0.99999	blast,frame:2 start:308 end:871
Cluster-4806.542	0.67	1.79	2.37	5.68	1.9	6.14	571	--	--	--	--	--	HG670306.1	HG670306	43	4.03e-11	Triticum aestivum chromosome 3B, genomic scaffold, cultivar Chinese Spring	--	--	--	--	--	--	--	--	--	--	--	--	--	--	--	--	--	--	UP	1.4829	0.99999	estscan,start:1 end:164
Cluster-4806.1203	0	0	0	0.49	0	12.95	404	5119316	KMS65245.1	149	1.3e-07	hypothetical protein BVRB_037930, partial [Beta vulgaris subsp. vulgaris]	KP033434.1	KP033434	320	2.88e-165	Xanthomonas theicola strain NCPPB4353 16S-23S ribosomal RNA intergenic spacer and 23S ribosomal RNA gene, partial sequence	--	--	--	--	--	--	--	--	PF01726	LexA DNA binding domain	GO:0006508	proteolysis	GO:0004252	serine-type endopeptidase activity	--	--	--	--	UP	5.473	0.99999	blast,frame:-1 start:203 end:3
Cluster-4806.34946	0	0	0	0.91	1.81	1.95	412	--	--	--	--	--	XM_004963144.3	XM_004963144	37	6.14e-08	PREDICTED: Setaria italica 9-cis-epoxycarotenoid dioxygenase 1, chloroplastic (LOC101770668), mRNA	--	--	--	--	--	--	--	--	--	--	--	--	--	--	--	--	--	--	UP	4.1186	0.99999	estscan,start:322 end:1; minus strand
Cluster-4806.15616	1.14	1.63	2	5	8.01	4.29	401	2024743	CCI55376.1	488	6.1e-47	PH01B035L11.21 [Phyllostachys edulis]	GQ252840.1	GQ252840	289	4.89e-148	Phyllostachys edulis clone 00086 putative retrotransposon protein genes, complete cds	--	--	--	--	--	--	--	--	PF00665//PF00646	Integrase core domain//F-box domain	GO:0015074	DNA integration	GO:0005515	protein binding	--	--	--	--	UP	1.862	0.99999	estscan,start:229 end:1; minus strand
Cluster-13060.0	0.85	0.18	0.09	3.78	0.73	0.23	2589	--	--	--	--	--	--	--	--	--	--	--	--	--	--	--	--	--	--	PF01786	Alternative oxidase	GO:0006118//GO:0055114	obsolete electron transport//oxidation-reduction process	GO:0009916	alternative oxidase activity	--	--	--	--	UP	2.073	0.99999	estscan,start:2589 end:1733; minus strand
Cluster-6556.0	0.74	0.44	0.87	0	0	0	547	--	--	--	--	--	--	--	--	--	--	--	--	--	--	--	--	--	--	PF10717	Occlusion-derived virus envelope protein ODV-E18	--	--	--	--	GO:0019031	viral envelope	--	--	DOWN	-4.2083	0.99999	estscan,start:249 end:547
Cluster-4806.45129	0.09	0.08	0.08	0.4	0.38	0.74	965	--	--	--	--	--	--	--	--	--	--	--	--	--	--	--	--	--	--	--	--	--	--	--	--	--	--	--	--	UP	2.592	0.99999	estscan,start:1 end:143
Cluster-4806.36198	3.79	4.35	6.33	0.12	0.68	0.7	753	10292380	PNT70502.1	247	1e-18	hypothetical protein BRADI_2g13095v3 [Brachypodium distachyon]	KU569973.1	KU569973	753	0	Phyllostachys aurea voucher Attigala 172 plastid, complete genome	--	--	--	--	--	--	--	--	PF08043	Xin repeat	GO:0030036	actin cytoskeleton organization	GO:0003779	actin binding	GO:0030054	cell junction	--	--	DOWN	-3.2596	0.0037788	blast,frame:-2 start:752 end:603
Cluster-4806.36199	1.53	1.91	2.71	0.23	0.38	0.86	2575	10593995	YP_009456635.1	1402	4.1e-152	NADH-plastoquinone oxidoreductase subunit K ..plastid.. [Chimonobambusa tumidissinoda]	KU569973.1	KU569973	2554	0	Phyllostachys aurea voucher Attigala 172 plastid, complete genome	K05582	ndhK	NAD(P)H-quinone oxidoreductase subunit K	http://www.genome.jp/dbget-bin/www_bget?ko:K05582	P0C343	1082	2.4e-116	NAD(P)H-quinone oxidoreductase subunit K, chloroplastic OS=Oryza sativa subsp. japonica GN=ndhK PE=3 SV=2	PF01058//PF00329//PF00507	NADH ubiquinone oxidoreductase, 20 Kd subunit//Respiratory-chain NADH dehydrogenase, 30 Kd subunit//NADH-ubiquinone/plastoquinone oxidoreductase, chain 3	GO:0006744//GO:0015992//GO:0055114//GO:0006814//GO:0006120	ubiquinone biosynthetic process//proton transport//oxidation-reduction process//sodium ion transport//mitochondrial electron transport, NADH to ubiquinone	GO:0051536//GO:0008137	iron-sulfur cluster binding//NADH dehydrogenase (ubiquinone) activity	--	--	KOG1687	NADH-ubiquinone oxidoreductase, NUFS7/PSST/20 kDa subunit	DOWN	-2.0713	0.21036	blast,frame:-2 start:1716 end:841
Cluster-4806.32441	6.21	8.28	6.88	35.29	13.98	5.09	2305	1473908	BAJ86622.1	1835	2.3e-202	predicted protein [Hordeum vulgare subsp. vulgare]	AK355403.1	AK355403	742	0	Hordeum vulgare subsp. vulgare mRNA for predicted protein, complete cds, clone: NIASHv1020D17	--	--	--	--	Q4R1I9	577	7.6e-58	Anthocyanidin 5,3-O-glucosyltransferase OS=Rosa hybrid cultivar GN=RhGT1 PE=2 SV=1	PF04691//PF04101//PF00201//PF15957//PF01414	Apolipoprotein C-I (ApoC-1)//Glycosyltransferase family 28 C-terminal domain//UDP-glucoronosyl and UDP-glucosyl transferase//Commissureless//Delta serrate ligand	GO:0042157//GO:0007411//GO:0008152//GO:0007154	lipoprotein metabolic process//axon guidance//metabolic process//cell communication	GO:0016758	transferase activity, transferring hexosyl groups	GO:0016020//GO:0005576	membrane//extracellular region	--	--	UP	1.368	0.99999	blast,frame:-2 start:2304 end:853
Cluster-4806.32442	0.34	1.36	1.21	0.15	0.14	0	656	--	--	--	--	--	--	--	--	--	--	--	--	--	--	--	--	--	--	--	--	--	--	--	--	--	--	--	--	DOWN	-3.3359	0.99999	estscan,start:421 end:284; minus strand
Cluster-9826.0	0	0	0	1.64	1.22	1.05	426	--	--	--	--	--	--	--	--	--	--	--	--	--	--	--	--	--	--	--	--	--	--	--	--	--	--	--	--	UP	4.0245	0.99999	estscan,start:104 end:426
Cluster-4806.8603	1.84	2.95	4.12	9.43	4.96	8.95	2253	1935425	AFQ98268.1	2168	5.4e-241	violaxanthin deepoxidase [Phyllostachys edulis]	JQ347804.1	JQ347804	1489	0	Phyllostachys edulis violaxanthin deepoxidase (VDE) mRNA, complete cds	K09839	VDE, NPQ1	violaxanthin de-epoxidase	http://www.genome.jp/dbget-bin/www_bget?ko:K09839	Q39249	1481	1.1e-162	Violaxanthin de-epoxidase, chloroplastic OS=Arabidopsis thaliana GN=VDE1 PE=1 SV=1	PF07137	VDE lipocalin domain	GO:0055114	oxidation-reduction process	GO:0046422	violaxanthin de-epoxidase activity	GO:0009507	chloroplast	--	--	UP	1.3799	0.91754	blast,frame:2 start:470 end:1963
Cluster-4806.37670	9.71	16.44	11.43	41.23	22.35	26.82	2613	3674317	CDM84393.1	2703	5.8e-303	unnamed protein product [Triticum aestivum]	XM_010234112.2	XM_010234112	1073	0	PREDICTED: Brachypodium distachyon uncharacterized LOC100821007 (LOC100821007), transcript variant X2, mRNA	--	--	--	--	--	--	--	--	PF15750//PF03126	Ubiquitin-binding zinc-finger//Plus-3 domain	--	--	GO:0003677//GO:0043130	DNA binding//ubiquitin binding	--	--	--	--	UP	1.2695	0.50493	estscan,start:2613 end:204; minus strand
Cluster-15391.0	1.17	0.89	1.16	4.95	1.22	2.57	720	5613322	KQL29933.1	270	2.1e-21	hypothetical protein SETIT_019357mg [Setaria italica]	FP092618.1	FP092618	181	9.95e-88	Phyllostachys edulis cDNA clone: bphylf046j12, full insert sequence	--	--	--	--	--	--	--	--	--	--	--	--	--	--	--	--	--	--	UP	1.4361	0.99999	estscan,start:720 end:510; minus strand
Cluster-4806.37121	0.19	0.83	0.5	0	0	0	625	--	--	--	--	--	--	--	--	--	--	--	--	--	--	--	--	--	--	--	--	--	--	--	--	--	--	--	--	DOWN	-4.1465	0.99999	estscan,start:356 end:1; minus strand
Cluster-4806.38962	0.29	0.46	0.32	1.1	0.66	0.62	2081	--	--	--	--	--	FP094911.1	FP094911	306	9.66e-157	Phyllostachys edulis cDNA clone: bphylf040g23, full insert sequence	--	--	--	--	--	--	--	--	--	--	--	--	--	--	--	--	--	--	UP	1.1443	0.99999	estscan,start:2081 end:1432; minus strand
Cluster-4806.3859	0.47	0	0.41	7.78	1.62	0.7	426	--	--	--	--	--	AK374826.1	AK374826	188	7.3e-92	Hordeum vulgare subsp. vulgare mRNA for predicted protein, complete cds, clone: NIASHv3077G12	--	--	--	--	Q70II3	171	1.7e-11	Ethylene-responsive transcription factor ERF110 OS=Arabidopsis thaliana GN=ERF110 PE=2 SV=2	PF00847	AP2 domain	GO:0006355	regulation of transcription, DNA-templated	GO:0003700	transcription factor activity, sequence-specific DNA binding	GO:0005667	transcription factor complex	--	--	UP	3.529	0.99999	blast,frame:-2 start:425 end:3
Cluster-4806.9368	0.24	0.11	0.11	0.64	0.81	0.63	803	--	--	--	--	--	AP014964.1	AP014964	119	3.26e-53	Oryza sativa Japonica Group DNA, chromosome 8, cultivar: Nipponbare, complete sequence	--	--	--	--	--	--	--	--	PF09020	YopE, N terminal	GO:0050765	negative regulation of phagocytosis	--	--	--	--	--	--	UP	2.2125	0.99999	estscan,start:442 end:803
Cluster-4806.26001	5.77	4.64	5.7	1.31	1.37	1.5	4035	5808226	ALT06368.1	2364	1.8e-263	photosystem II CP43 chlorophyll apoprotein ..chloroplast.. [Guadua chacoensis]	KU569973.1	KU569973	4029	0	Phyllostachys aurea voucher Attigala 172 plastid, complete genome	K02705	psbC	photosystem II CP43 chlorophyll apoprotein	http://www.genome.jp/dbget-bin/www_bget?ko:K02705	P11095	2288	5.3e-256	Photosystem II CP43 reaction center protein OS=Hordeum vulgare GN=psbC PE=3 SV=4	PF00421//PF00124//PF01737	Photosystem II protein//Photosynthetic reaction centre protein//YCF9	GO:0042549//GO:0015979//GO:0009772//GO:0009767//GO:0019684//GO:0006118	photosystem II stabilization//photosynthesis//photosynthetic electron transport in photosystem II//photosynthetic electron transport chain//photosynthesis, light reaction//obsolete electron transport	GO:0016168//GO:0045156	chlorophyll binding//electron transporter, transferring electrons within the cyclic electron transport pathway of photosynthesis activity	GO:0009523//GO:0009521//GO:0009539//GO:0016020	photosystem II//photosystem//photosystem II reaction center//membrane	--	--	DOWN	-1.9435	2.96e-10	blast,frame:-3 start:2281 end:818
Cluster-4806.3466	1.18	0.87	0.87	5.42	1.29	2.25	1908	--	--	--	--	--	FP095315.1	FP095315	251	3.32e-126	Phyllostachys edulis cDNA clone: bphylf054l23, full insert sequence	--	--	--	--	--	--	--	--	--	--	--	--	--	--	--	--	--	--	UP	1.6074	0.99999	estscan,start:1 end:462
Cluster-4806.3464	0.09	0.31	0	1.03	0.34	0.47	1640	--	--	--	--	--	FP095315.1	FP095315	91	2.5e-37	Phyllostachys edulis cDNA clone: bphylf054l23, full insert sequence	--	--	--	--	--	--	--	--	--	--	--	--	--	--	--	--	--	--	UP	2.1821	0.99999	estscan,start:1640 end:869; minus strand
Cluster-4806.41388	0.54	0.46	0.52	0.23	0.11	0.17	1648	277954	AAU43956.1	1942	6.4e-215	unknown protein [Oryza sativa Japonica Group]	AP014961.1	AP014961	236	6.23e-118	Oryza sativa Japonica Group DNA, chromosome 5, cultivar: Nipponbare, complete sequence	--	--	--	--	P10978	553	3.3e-55	Retrovirus-related Pol polyprotein from transposon TNT 1-94 OS=Nicotiana tabacum PE=2 SV=1	PF00665	Integrase core domain	GO:0015074	DNA integration	--	--	--	--	--	--	DOWN	-1.5788	0.99999	estscan,start:1648 end:1; minus strand
Cluster-15761.0	2.37	0.7	0.69	2.06	5.79	4.28	531	8148292	XP_020178031.1	226	2e-16	uncharacterized protein LOC109763592 [Aegilops tauschii subsp. tauschii]	AK330825.1	AK330825	105	1.28e-45	Triticum aestivum cDNA, clone: SET1_G23, cultivar: Chinese Spring	--	--	--	--	--	--	--	--	--	--	--	--	--	--	--	--	--	--	UP	1.7046	0.99999	blast,frame:3 start:12 end:317
Cluster-4806.9674	0	0.22	0	0.56	0.97	0.57	777	--	--	--	--	--	FO203437.1	FO203437	39	9.33e-09	Phyllostachys heterocycla genomic DNA, BAC clone: PH01B001I13, complete sequence	--	--	--	--	--	--	--	--	--	--	--	--	--	--	--	--	--	--	UP	3.2102	0.99999	estscan,start:335 end:497
Cluster-4806.44110	0.62	0.87	1.41	2.96	2.64	5.02	1680	--	--	--	--	--	FP098150.1	FP098150	493	0	Phyllostachys edulis cDNA clone: bphyem124o17, full insert sequence	--	--	--	--	--	--	--	--	--	--	--	--	--	--	--	--	--	--	UP	1.8586	0.13153	blast,frame:1 start:1 end:642
Cluster-3354.0	0.46	1.23	0.2	6.01	3.72	0.25	1361	1476216	BAJ99544.1	834	1.6e-86	predicted protein [Hordeum vulgare subsp. vulgare]	FP093898.1	FP093898	1135	0	Phyllostachys edulis cDNA clone: bphyem121f18, full insert sequence	K09286	EREBP	EREBP-like factor	http://www.genome.jp/dbget-bin/www_bget?ko:K09286	O80337	369	5.9e-34	Ethylene-responsive transcription factor 1A OS=Arabidopsis thaliana GN=ERF1A PE=1 SV=2	PF00847	AP2 domain	GO:0006355	regulation of transcription, DNA-templated	GO:0003700	transcription factor activity, sequence-specific DNA binding	GO:0005667	transcription factor complex	--	--	UP	2.4367	0.99999	blast,frame:-3 start:1341 end:448
Cluster-4806.3754	0	0	0	0.28	3.27	0.24	489	--	--	--	--	--	--	--	--	--	--	--	--	--	--	--	--	--	--	--	--	--	--	--	--	--	--	--	--	UP	4.586	0.99999	estscan,start:489 end:304; minus strand
Cluster-4806.37218	4.45	3.21	1.78	0.53	1.36	1.19	602	--	--	--	--	--	--	--	--	--	--	--	--	--	--	--	--	--	--	--	--	--	--	--	--	--	--	--	--	DOWN	-1.6026	0.99999	estscan,start:506 end:124; minus strand
Cluster-2098.0	0	0	0	1.92	1.24	0	549	--	--	--	--	--	--	--	--	--	--	--	--	--	--	--	--	--	--	--	--	--	--	--	--	--	--	--	--	UP	4.7024	0.99999	estscan,start:223 end:137; minus strand
Cluster-4806.8734	2.08	2.13	1.19	4.37	2.66	3.78	800	688323	ACF84589.1	145	7.3e-07	unknown [Zea mays]	FP101828.1	FP101828	84	9.28e-34	Phyllostachys edulis cDNA clone: bphylf043e24, full insert sequence	--	--	--	--	P52032	129	2.3e-06	Phospholipid hydroperoxide glutathione peroxidase 1, chloroplastic OS=Arabidopsis thaliana GN=GPX1 PE=2 SV=2	PF00255//PF09150	Glutathione peroxidase//Orange carotenoid protein, N-terminal	GO:0006749//GO:0016037//GO:0006804//GO:0055114//GO:0006979	glutathione metabolic process//light absorption//obsolete peroxidase reaction//oxidation-reduction process//response to oxidative stress	GO:0004602//GO:0031404	glutathione peroxidase activity//chloride ion binding	GO:0030089	phycobilisome	--	--	UP	1.0025	0.99999	estscan,start:800 end:701; minus strand
Cluster-9656.0	0.05	0.27	0.09	2.59	1.6	0.08	1471	--	--	--	--	--	XM_015774106.1	XM_015774106	45	8.33e-12	PREDICTED: Oryza sativa Japonica Group wall-associated receptor kinase 2-like (LOC107276437), mRNA	--	--	--	--	Q9LMN8	227	1.9e-17	Wall-associated receptor kinase 3 OS=Arabidopsis thaliana GN=WAK3 PE=2 SV=2	PF13947	Wall-associated receptor kinase galacturonan-binding	--	--	GO:0030247	polysaccharide binding	--	--	--	--	UP	3.3975	0.99999	blast,frame:-3 start:1454 end:750
Cluster-10387.1	0.5	0.47	0.44	0.87	1.06	0.9	1639	10978397	XP_003560462.4	1454	2.4e-158	probable leucine-rich repeat receptor-like protein kinase At1g35710 [Brachypodium distachyon]	XM_004986547.2	XM_004986547	523	0	PREDICTED: Setaria italica LRR receptor-like serine/threonine-protein kinase GSO1 (LOC101761626), mRNA	--	--	--	--	Q9M0G7	461	1.5e-44	Leucine-rich repeat receptor-like protein kinase PXL2 OS=Arabidopsis thaliana GN=PXL2 PE=2 SV=1	PF00560//PF13855	Leucine Rich Repeat//Leucine rich repeat	--	--	GO:0005515	protein binding	--	--	--	--	UP	1.0107	0.99999	estscan,start:1639 end:190; minus strand
Cluster-1149.0	0	0	0	1.95	0.77	1.33	433	--	--	--	--	--	--	--	--	--	--	--	--	--	--	--	--	--	--	--	--	--	--	--	--	--	--	--	--	UP	4.1427	0.99999	estscan,start:1 end:433
Cluster-8067.0	2.55	1.86	3.38	0.77	0.9	1.44	925	6088658	XP_015690533.1	285	4.9e-23	PREDICTED: uncharacterized protein LOC107303854 [Oryza brachyantha]	XM_012848884.1	XM_012848884	113	8.16e-50	PREDICTED: Setaria italica uncharacterized LOC101775277 (LOC101775277), mRNA	--	--	--	--	--	--	--	--	--	--	--	--	--	--	--	--	--	--	DOWN	-1.3287	0.99999	blast,frame:3 start:294 end:776
Cluster-4491.0	0.82	0.4	0.66	1.73	0.77	1.45	1866	1476917	BAJ87909.1	1609	3e-176	predicted protein [Hordeum vulgare subsp. vulgare]	XM_010233229.2	XM_010233229	773	0	PREDICTED: Brachypodium distachyon tRNA (guanine(26)-N(2))-dimethyltransferase (LOC100833677), mRNA	K00555	TRMT1, trm1	tRNA (guanine26-N2/guanine27-N2)-dimethyltransferase	http://www.genome.jp/dbget-bin/www_bget?ko:K00555	Q9YDY7	292	6.9e-25	tRNA (guanine(26)-N(2))-dimethyltransferase OS=Aeropyrum pernix (strain ATCC 700893 / DSM 11879 / JCM 9820 / NBRC 100138 / K1) GN=trm1 PE=3 SV=3	PF02005	N2,N2-dimethylguanosine tRNA methyltransferase	GO:0009451//GO:0008033	RNA modification//tRNA processing	GO:0004809//GO:0003723	tRNA (guanine-N2-)-methyltransferase activity//RNA binding	--	--	KOG1253	tRNA methyltransferase	UP	1.0718	0.99999	blast,frame:1 start:1 end:1221
Cluster-4806.23560	983.53	973.73	650.07	261.73	362.74	654.64	1385	1735007	AEW70716.1	1388	9.3e-151	light harvesting chlorophyll a-b binding protein 2-1 [Phyllostachys edulis]	FP093835.1	FP093835	789	0	Phyllostachys edulis cDNA clone: bphylf024i13, full insert sequence	K08913	LHCB2	light-harvesting complex II chlorophyll a/b binding protein 2	http://www.genome.jp/dbget-bin/www_bget?ko:K08913	A2XJ35	1357	1.6e-148	Chlorophyll a-b binding protein, chloroplastic OS=Oryza sativa subsp. indica GN=OsI_012078 PE=2 SV=1	--	--	--	--	--	--	--	--	--	--	DOWN	-1.0439	0.99999	blast,frame:-3 start:1353 end:550
Cluster-44.0	0	0	0	2.05	0.6	0.35	559	8139894	XP_020169088.1	582	1.1e-57	cell number regulator 10-like [Aegilops tauschii subsp. tauschii]	XM_015773841.1	XM_015773841	250	3.35e-126	PREDICTED: Oryza sativa Japonica Group cell number regulator 10 (LOC9272590), mRNA	--	--	--	--	D9HP26	518	1.3e-51	Cell number regulator 10 OS=Zea mays GN=CNR10 PE=2 SV=1	--	--	--	--	--	--	--	--	--	--	UP	4.6575	0.99999	blast,frame:1 start:1 end:501
Cluster-16076.0	0.16	0.41	0.24	1.02	0.53	0.74	1446	--	--	--	--	--	--	--	--	--	--	--	--	--	--	--	--	--	--	PF04209	homogentisate 1,2-dioxygenase	GO:0042207//GO:0006559//GO:0006570//GO:0055114	styrene catabolic process//L-phenylalanine catabolic process//tyrosine metabolic process//oxidation-reduction process	GO:0004411	homogentisate 1,2-dioxygenase activity	--	--	--	--	UP	1.4941	0.99999	estscan,start:300 end:531
Cluster-5623.0	1.46	1.3	1.71	0.21	0.21	0.54	550	7093088	OEL13766.1	324	8.8e-28	Protein ACCELERATED CELL DEATH 6 [Dichanthelium oligosanthes]	XM_014898183.1	XM_014898183	77	4.87e-30	PREDICTED: Brachypodium distachyon ankyrin repeat-containing protein At5g02620-like (LOC104581690), transcript variant X3, mRNA	--	--	--	--	--	--	--	--	PF00023//PF13606	Ankyrin repeat//Ankyrin repeat	--	--	GO:0005515	protein binding	--	--	--	--	DOWN	-2.2112	0.99999	estscan,start:142 end:550
Cluster-7058.0	1.45	0	1.25	10.21	9.31	4.43	325	--	--	--	--	--	--	--	--	--	--	--	--	--	--	--	--	--	--	--	--	--	--	--	--	--	--	--	--	UP	3.0999	0.99999	estscan,start:1 end:84
Cluster-4806.2229	0	0.25	0.09	3.17	2.21	3.9	922	--	--	--	--	--	--	--	--	--	--	--	--	--	--	--	--	--	--	--	--	--	--	--	--	--	--	--	--	UP	4.7045	0.0010635	estscan,start:922 end:79; minus strand
Cluster-4806.34128	11.6	2.04	5.01	0	0	0	309	--	--	--	--	--	XM_015767377.1	XM_015767377	162	1.46e-77	PREDICTED: Oryza sativa Japonica Group trihelix transcription factor GTL1 (LOC4328005), mRNA	--	--	--	--	--	--	--	--	--	--	--	--	--	--	--	--	--	--	DOWN	-4.4171	0.99999	estscan,start:1 end:309
Cluster-4806.28599	1.45	0	0	4.46	9	1.65	376	--	--	--	--	--	GQ252886.1	GQ252886	63	1.96e-22	Phyllostachys edulis clone 12 putative mutator transposon protein, putative pollen-specific kinase, hypothetical proteins, putative retrotransposon protein, putative protein kinase, putative retrotransposon protein, putative protein kinase, putative transposon protein, hypothetical protein, putative retrotransposon proteins, putative transcription factor GT-3b, putative endonuclease, and putative…	--	--	--	--	--	--	--	--	PF00305	Lipoxygenase	GO:0055114	oxidation-reduction process	GO:0046872//GO:0016702	metal ion binding//oxidoreductase activity, acting on single donors with incorporation of molecular oxygen, incorporation of two atoms of oxygen	--	--	--	--	UP	3.4213	0.99999	estscan,start:376 end:1; minus strand
Cluster-4806.42719	0.2	0.19	0.02	1.87	2.07	0.07	2737	--	--	--	--	--	XM_003564948.3	XM_003564948	1648	0	PREDICTED: Brachypodium distachyon potassium transporter 5 (LOC100837465), mRNA	K03549	kup	KUP system potassium uptake protein	http://www.genome.jp/dbget-bin/www_bget?ko:K03549	Q5JK32	3483	0	Potassium transporter 5 OS=Oryza sativa subsp. japonica GN=HAK5 PE=2 SV=2	PF02705	K+ potassium transporter	GO:0006813//GO:0071805	potassium ion transport//potassium ion transmembrane transport	GO:0015079	potassium ion transmembrane transporter activity	GO:0016020	membrane	--	--	UP	3.3245	0.99999	blast,frame:1 start:1 end:2397
Cluster-4806.41992	0.82	0.81	1.15	0.49	0.36	0.54	1711	--	--	--	--	--	KU523577.1	KU523577	840	0	Chimonocalamus sp. Clark &amp; Reiners s.n. plastid, complete genome	K02634	petA	apocytochrome f	http://www.genome.jp/dbget-bin/www_bget?ko:K02634	A1E9T7	1317	8.8e-144	Cytochrome f OS=Sorghum bicolor GN=petA PE=3 SV=1	PF01333	Apocytochrome F, C-terminal	GO:0006118//GO:0015979	obsolete electron transport//photosynthesis	GO:0009055//GO:0005506//GO:0020037	electron carrier activity//iron ion binding//heme binding	GO:0031361	integral component of thylakoid membrane	--	--	DOWN	-1.0095	0.99999	estscan,start:1 end:746
Cluster-11640.0	0.22	0.06	0	3.49	0.18	0.05	1124	--	--	--	--	--	XM_015834599.1	XM_015834599	128	4.58e-58	PREDICTED: Oryza brachyantha uncharacterized LOC102706528 (LOC102706528), mRNA	--	--	--	--	--	--	--	--	PF00010	Helix-loop-helix DNA-binding domain	--	--	GO:0046983	protein dimerization activity	--	--	--	--	UP	3.7261	0.99999	blast,frame:-2 start:1117 end:611|blast,frame:-1 start:581 end:264
Cluster-4806.20039	3.08	3.46	3.46	0.41	1.24	1.61	2740	3672071	CDM81318.1	1671	2.8e-183	unnamed protein product [Triticum aestivum]	HG670306.1	HG670306	251	4.79e-126	Triticum aestivum chromosome 3B, genomic scaffold, cultivar Chinese Spring	--	--	--	--	--	--	--	--	PF02537//PF03810	CrcB-like protein, Camphor Resistance (CrcB)//Importin-beta N-terminal domain	GO:0006886	intracellular protein transport	GO:0008536	Ran GTPase binding	GO:0016021	integral component of membrane	--	--	DOWN	-1.6164	0.99999	blast,frame:1 start:310 end:2442
Cluster-4806.491	14.33	9.42	10.84	0	1.67	2.75	313	--	--	--	--	--	--	--	--	--	--	--	--	--	--	--	--	--	--	--	--	--	--	--	--	--	--	--	--	DOWN	-2.9711	0.99999	estscan,start:313 end:1; minus strand
Cluster-4806.6533	8.06	11.88	9.44	24.62	16.99	20.82	1967	2134941	EMS61350.1	850	3.2e-88	Dehydrogenase..reductase SDR family member 12 [Triticum urartu]	XM_003563652.3	XM_003563652	367	0	PREDICTED: Brachypodium distachyon dehydrogenase/reductase SDR family member 12 (LOC100826522), mRNA	K11168	DHRS12	dehydrogenase/reductase SDR family member 12	http://www.genome.jp/dbget-bin/www_bget?ko:K11168	A6QP05	380	4.5e-35	Dehydrogenase/reductase SDR family member 12 OS=Bos taurus GN=DHRS12 PE=2 SV=1	PF12242//PF00106	NAD(P)H binding domain of trans-2-enoyl-CoA reductase//short chain dehydrogenase	GO:0055114//GO:0008152	oxidation-reduction process//metabolic process	GO:0016491	oxidoreductase activity	--	--	KOG1208	Dehydrogenases with different specificities (related to short-chain alcohol dehydrogenases)	UP	1.0889	0.17211	blast,frame:3 start:801 end:1418|blast,frame:1 start:10 end:381|blast,frame:2 start:440 end:763
Cluster-4806.12331	6.26	12.03	13.63	28.16	14.62	21.99	1899	--	--	--	--	--	XM_010241487.2	XM_010241487	769	0	PREDICTED: Brachypodium distachyon phototropin-2 (LOC100844338), transcript variant X5, mRNA	--	--	--	--	Q9ST27	1941	4.3e-216	Phototropin-2 OS=Oryza sativa subsp. japonica GN=PHOT2 PE=1 SV=1	PF08447//PF00989	PAS fold//PAS fold	GO:0006355	regulation of transcription, DNA-templated	GO:0005515	protein binding	--	--	--	--	UP	1.0199	0.99999	estscan,start:1899 end:54; minus strand
Cluster-14629.0	0.34	0	0	2.37	0.87	1.01	477	--	--	--	--	--	--	--	--	--	--	--	--	--	--	--	--	--	--	PF13499	EF-hand domain pair	--	--	GO:0005509	calcium ion binding	--	--	--	--	UP	3.6553	0.99999	--
Cluster-4806.15648	0.12	0.21	0	0.52	0.5	1.06	808	--	--	--	--	--	--	--	--	--	--	--	--	--	--	--	--	--	--	--	--	--	--	--	--	--	--	--	--	UP	2.6602	0.99999	estscan,start:808 end:639; minus strand
Cluster-4806.10768	0.19	0.44	0.38	2.05	0.94	0.72	1594	--	--	--	--	--	XM_015770518.1	XM_015770518	1013	0	PREDICTED: Oryza sativa Japonica Group receptor-like serine/threonine-protein kinase SD1-8 (LOC4327038), transcript variant X2, mRNA	--	--	--	--	O81905	1006	9.5e-108	Receptor-like serine/threonine-protein kinase SD1-8 OS=Arabidopsis thaliana GN=SD18 PE=1 SV=1	PF07034//PF00954	Origin recognition complex (ORC) subunit 3 N-terminus//S-locus glycoprotein domain	GO:0006260//GO:0048544	DNA replication//recognition of pollen	GO:0003677	DNA binding	GO:0005664	nuclear origin of replication recognition complex	--	--	UP	1.8813	0.99999	blast,frame:-2 start:1593 end:1
Cluster-4806.19574	1.8	0.95	1.36	0.71	0.53	0.46	979	--	--	--	--	--	FO203437.1	FO203437	105	2.42e-45	Phyllostachys heterocycla genomic DNA, BAC clone: PH01B001I13, complete sequence	--	--	--	--	--	--	--	--	PF01655	Ribosomal protein L32	GO:0042254//GO:0006412	ribosome biogenesis//translation	GO:0003735	structural constituent of ribosome	GO:0005840//GO:0005622	ribosome//intracellular	--	--	DOWN	-1.2737	0.99999	estscan,start:804 end:1; minus strand
Cluster-4806.18220	0.88	1.41	0.59	0.4	0.52	0.34	2140	--	--	--	--	--	GQ252887.1	GQ252887	68	2e-24	Phyllostachys edulis clone 28 putative retrotransposon proteins, hypothetical proteins, putative retrotransposon protein, hypothetical protein, putative retrotransposon proteins, hypothetical protein, putative retrotransposon protein, hypothetical protein, putative retrotransposon proteins, hypothetical protein, putative retrotransposon protein, hypothetical protein, and putative retrotransposon …	--	--	--	--	--	--	--	--	--	--	--	--	--	--	--	--	--	--	DOWN	-1.1848	0.99999	estscan,start:788 end:1206
Cluster-7872.0	1.04	2.22	3.54	5.2	3.57	7.87	1476	--	--	--	--	--	XM_014901571.1	XM_014901571	638	0	PREDICTED: Brachypodium distachyon uncharacterized methyltransferase At1g78140, chloroplastic (LOC100837904), transcript variant X4, mRNA	--	--	--	--	Q8LBV4	910	1.2e-96	Uncharacterized methyltransferase At1g78140, chloroplastic OS=Arabidopsis thaliana GN=At1g78140 PE=2 SV=1	PF03141//PF01209//PF08241	Putative S-adenosyl-L-methionine-dependent methyltransferase//ubiE/COQ5 methyltransferase family//Methyltransferase domain	GO:0008152	metabolic process	GO:0008168	methyltransferase activity	--	--	--	--	UP	1.2761	0.99999	blast,frame:-2 start:1475 end:327
Cluster-4806.16688	1.57	3.8	6.88	10.96	11.57	15.16	2947	--	--	--	--	--	XM_015795818.1	XM_015795818	217	4.1e-107	PREDICTED: Oryza sativa Japonica Group G-type lectin S-receptor-like serine/threonine-protein kinase At1g11300 (LOC107275678), mRNA	--	--	--	--	O81905	629	9.1e-64	Receptor-like serine/threonine-protein kinase SD1-8 OS=Arabidopsis thaliana GN=SD18 PE=1 SV=1	PF03607//PF00954	Doublecortin//S-locus glycoprotein domain	GO:0035556//GO:0048544	intracellular signal transduction//recognition of pollen	--	--	--	--	--	--	UP	1.6245	0.99999	blast,frame:-2 start:1932 end:325
Cluster-4806.1049	0.07	0.17	0.54	3.58	0.62	1.43	1206	--	--	--	--	--	XM_003581390.2	XM_003581390	608	0	PREDICTED: Brachypodium distachyon gibberellin 2-beta-dioxygenase 8-like (LOC100825573), mRNA	K04125	E1.14.11.13	gibberellin 2-oxidase	http://www.genome.jp/dbget-bin/www_bget?ko:K04125	O49561	896	4.1e-95	Gibberellin 2-beta-dioxygenase 8 OS=Arabidopsis thaliana GN=GA2OX8 PE=1 SV=2	PF03171	2OG-Fe(II) oxygenase superfamily	GO:0055114	oxidation-reduction process	GO:0016491	oxidoreductase activity	--	--	--	--	UP	2.837	0.99999	estscan,start:1206 end:208; minus strand
Cluster-4806.10210	0	0	0.24	2.2	0.78	0.39	760	--	--	--	--	--	--	--	--	--	--	--	--	--	--	--	--	--	--	--	--	--	--	--	--	--	--	--	--	UP	3.8184	0.99999	estscan,start:598 end:548; minus strand
Cluster-7133.0	0.17	0.28	0.18	0.64	0.55	0.58	2135	--	--	--	--	--	--	--	--	--	--	K01514	PRUNE, PPX1	exopolyphosphatase	http://www.genome.jp/dbget-bin/www_bget?ko:K01514	P10978	222	1e-16	Retrovirus-related Pol polyprotein from transposon TNT 1-94 OS=Nicotiana tabacum PE=2 SV=1	PF00665	Integrase core domain	GO:0015074	DNA integration	--	--	--	--	--	--	UP	1.4943	0.99999	blast,frame:-1 start:1577 end:864
Cluster-4806.19433	2.56	1.25	2.89	13.17	2.79	3.13	1515	--	--	--	--	--	FP099367.1	FP099367	372	0	Phyllostachys edulis cDNA clone: bphylf033k16, full insert sequence	--	--	--	--	Q93WU9	197	5.8e-14	Probable WRKY transcription factor 51 OS=Arabidopsis thaliana GN=WRKY51 PE=1 SV=1	PF03106	WRKY DNA -binding domain	GO:0006355	regulation of transcription, DNA-templated	GO:0043565//GO:0003700	sequence-specific DNA binding//transcription factor activity, sequence-specific DNA binding	GO:0005667	transcription factor complex	--	--	UP	1.5085	0.99999	blast,frame:-2 start:560 end:351
Cluster-12495.0	0.26	0	0.23	1.95	0.29	0.57	1010	--	--	--	--	--	XM_015782005.1	XM_015782005	682	0	PREDICTED: Oryza sativa Japonica Group ABC transporter G family member 16 (LOC4337645), mRNA	--	--	--	--	Q9M2V7	1019	1.9e-109	ABC transporter G family member 16 OS=Arabidopsis thaliana GN=ABCG16 PE=2 SV=2	PF01061	ABC-2 type transporter	--	--	--	--	GO:0016020	membrane	--	--	UP	2.5286	0.99999	blast,frame:3 start:3 end:968
Cluster-4806.34116	2.78	2.17	15.53	2.25	1.71	2.85	1926	3078320	XP_006656232.1	1646	1.6e-180	PREDICTED: fructose-bisphosphate aldolase, cytoplasmic isozyme 1-like [Oryza brachyantha]	XM_015787678.1	XM_015787678	930	0	PREDICTED: Oryza sativa Japonica Group fructose-bisphosphate aldolase, cytoplasmic isozyme 1 (LOC4341496), transcript variant X1, mRNA	K01623	ALDO	fructose-bisphosphate aldolase, class I	http://www.genome.jp/dbget-bin/www_bget?ko:K01623	P46256	1440	5.4e-158	Fructose-bisphosphate aldolase, cytoplasmic isozyme 1 OS=Pisum sativum PE=2 SV=1	PF02060//PF00274	Slow voltage-gated potassium channel//Fructose-bisphosphate aldolase class-I	GO:0006096//GO:0006811//GO:0006020//GO:0006098//GO:0015976//GO:0006013//GO:0006000//GO:0006094//GO:0006813	glycolytic process//ion transport//inositol metabolic process//pentose-phosphate shunt//carbon utilization//mannose metabolic process//fructose metabolic process//gluconeogenesis//potassium ion transport	GO:0005249//GO:0004332	voltage-gated potassium channel activity//fructose-bisphosphate aldolase activity	GO:0008076//GO:0016020	voltage-gated potassium channel complex//membrane	KOG1557	Fructose-biphosphate aldolase	DOWN	-1.5942	0.99999	blast,frame:2 start:2 end:1174
Cluster-2057.0	0	0.47	0	3.48	2.16	1.12	418	--	--	--	--	--	--	--	--	--	--	--	--	--	--	--	--	--	--	--	--	--	--	--	--	--	--	--	--	UP	3.7716	0.99999	estscan,start:418 end:1; minus strand
Cluster-4806.3327	3.55	3.06	0.99	19.2	14.16	2.26	955	--	--	--	--	--	FP094202.1	FP094202	737	0	Phyllostachys edulis cDNA clone: bphyem126b04, full insert sequence	K01183	E3.2.1.14	chitinase	http://www.genome.jp/dbget-bin/www_bget?ko:K01183	Q6K8R2	1077	3.3e-116	Chitinase 6 OS=Oryza sativa subsp. japonica GN=Cht6 PE=2 SV=1	PF00187//PF00182	Chitin recognition protein//Chitinase class I	GO:0016998//GO:0006032	cell wall macromolecule catabolic process//chitin catabolic process	GO:0008061//GO:0004568	chitin binding//chitinase activity	--	--	--	--	UP	2.2607	0.99999	blast,frame:3 start:3 end:824
Cluster-8360.2	1.24	0.3	0.21	8.87	4.93	0.09	1332	--	--	--	--	--	XM_015764385.1	XM_015764385	749	0	PREDICTED: Oryza sativa Japonica Group probable WRKY transcription factor 33 (LOC4327518), mRNA	K13424	WRKY33	WRKY transcription factor 33	http://www.genome.jp/dbget-bin/www_bget?ko:K13424	Q8S8P5	537	1.9e-53	Probable WRKY transcription factor 33 OS=Arabidopsis thaliana GN=WRKY33 PE=1 SV=2	PF03106//PF07174	WRKY DNA -binding domain//Fibronectin-attachment protein (FAP)	GO:0006355	regulation of transcription, DNA-templated	GO:0043565//GO:0050840//GO:0003700	sequence-specific DNA binding//extracellular matrix binding//transcription factor activity, sequence-specific DNA binding	GO:0005667//GO:0005576	transcription factor complex//extracellular region	--	--	UP	3.0059	0.99999	blast,frame:-2 start:1220 end:3
Cluster-8360.0	1.9	0.85	0.37	18.46	7.3	0.6	1043	--	--	--	--	--	XM_015764385.1	XM_015764385	464	0	PREDICTED: Oryza sativa Japonica Group probable WRKY transcription factor 33 (LOC4327518), mRNA	K13424	WRKY33	WRKY transcription factor 33	http://www.genome.jp/dbget-bin/www_bget?ko:K13424	Q8S8P5	503	1.3e-49	Probable WRKY transcription factor 33 OS=Arabidopsis thaliana GN=WRKY33 PE=1 SV=2	PF03106	WRKY DNA -binding domain	GO:0006355	regulation of transcription, DNA-templated	GO:0003700//GO:0043565	transcription factor activity, sequence-specific DNA binding//sequence-specific DNA binding	GO:0005667	transcription factor complex	--	--	UP	3.1101	0.99999	blast,frame:3 start:3 end:791
Cluster-8360.1	0.27	0.18	0.05	5.05	1.74	0.12	1438	--	--	--	--	--	AY676925.1	AY676925	517	0	Oryza sativa (indica cultivar-group) transcription factor WRKY24 (WRKY24) mRNA, complete cds	K13424	WRKY33	WRKY transcription factor 33	http://www.genome.jp/dbget-bin/www_bget?ko:K13424	Q8S8P5	391	1.8e-36	Probable WRKY transcription factor 33 OS=Arabidopsis thaliana GN=WRKY33 PE=1 SV=2	PF03106//PF10371	WRKY DNA -binding domain//Domain of unknown function	GO:0006355//GO:0055114	regulation of transcription, DNA-templated//oxidation-reduction process	GO:0003700//GO:0016903//GO:0043565	transcription factor activity, sequence-specific DNA binding//oxidoreductase activity, acting on the aldehyde or oxo group of donors//sequence-specific DNA binding	GO:0005667	transcription factor complex	--	--	UP	3.8167	0.99999	blast,frame:-3 start:866 end:3|blast,frame:-2 start:1437 end:1024
Cluster-4806.21012	0.58	0.55	0.5	2.52	2.52	4.33	400	--	--	--	--	--	XM_012842986.2	XM_012842986	220	1.11e-109	PREDICTED: Setaria italica putative clathrin assembly protein At5g35200 (LOC101765867), transcript variant X5, mRNA	--	--	--	--	Q9LHS0	373	5.9e-35	Putative clathrin assembly protein At5g35200 OS=Arabidopsis thaliana GN=At5g35200 PE=1 SV=1	PF07651	ANTH domain	--	--	GO:0005543	phospholipid binding	--	--	--	--	UP	2.5284	0.99999	estscan,start:1 end:400
Cluster-4806.17551	5.47	12.2	11.12	20.65	15.36	22.41	2877	6078503	XP_015615775.1	702	6.8e-71	PREDICTED: achilleol B synthase isoform X1 [Oryza sativa Japonica Group]	XM_008645603.1	XM_008645603	100	4.39e-42	PREDICTED: Zea mays cycloartenol synthase (LOC100285643), transcript variant X1, mRNA	K19011	OSC6	achilleol B synthase	http://www.genome.jp/dbget-bin/www_bget?ko:K19011	Q2R712	694	2.6e-71	Achilleol B synthase OS=Oryza sativa subsp. japonica GN=Os11g0285000 PE=1 SV=1	PF06809//PF00432	Neural proliferation differentiation control-1 protein (NPDC1)//Prenyltransferase and squalene oxidase repeat	--	--	GO:0003824	catalytic activity	GO:0016021	integral component of membrane	--	--	UP	1.0202	0.99999	blast,frame:-1 start:534 end:1
Cluster-4806.44495	2.97	3.61	0.65	0	0	0	374	--	--	--	--	--	--	--	--	--	--	--	--	--	--	--	--	--	--	--	--	--	--	--	--	--	--	--	--	DOWN	-4.3565	0.99999	estscan,start:1 end:374
Cluster-4806.41729	0.93	2.13	3.12	10.27	3.05	3.92	2053	--	--	--	--	--	XM_003558859.3	XM_003558859	529	0	PREDICTED: Brachypodium distachyon protein MLO (LOC100830665), mRNA	K08472	MLO	mlo protein	http://www.genome.jp/dbget-bin/www_bget?ko:K08472	O49873	1378	8.9e-151	MLO protein homolog 1 OS=Hordeum vulgare GN=MLO-H1 PE=3 SV=1	PF03094//PF03248	Mlo family//Rer1 family	GO:0006952	defense response	--	--	GO:0016021	integral component of membrane	--	--	UP	1.4815	0.99999	blast,frame:3 start:63 end:1229|blast,frame:1 start:1453 end:1629
Cluster-7406.0	0.77	0.47	0.58	1.72	2.28	0.88	859	6072383	XP_015649817.1	248	8.9e-19	PREDICTED: uncharacterized protein LOC4344630 [Oryza sativa Japonica Group]	AK353743.1	AK353743	219	8.99e-109	Hordeum vulgare subsp. vulgare mRNA for predicted protein, complete cds, clone: NIASHv1002G20	--	--	--	--	--	--	--	--	--	--	--	--	--	--	--	--	--	--	UP	1.4465	0.99999	blast,frame:2 start:101 end:571
Cluster-4806.10156	0.18	0.55	0.64	1.35	1.06	1.93	973	--	--	--	--	--	KU569973.1	KU569973	972	0	Phyllostachys aurea voucher Attigala 172 plastid, complete genome	--	--	--	--	P0C2Y3	219	1e-16	Putative acetyl-coenzyme A carboxylase carboxyl transferase subunit beta-like protein OS=Oryza sativa subsp. indica GN=accD PE=5 SV=1	--	--	--	--	--	--	--	--	--	--	UP	1.6407	0.99999	estscan,start:506 end:764
Cluster-4806.28283	1.24	1.89	1.1	0.61	0.76	0.63	1431	--	--	--	--	--	FO203444.1	FO203444	90	7.81e-37	Phyllostachys heterocycla genomic DNA, BAC clone: PH01B031C15, complete sequence	--	--	--	--	--	--	--	--	PF12300	Protein of unknown function (DUF3628)	--	--	GO:0016817	hydrolase activity, acting on acid anhydrides	--	--	--	--	DOWN	-1.0732	0.99999	estscan,start:62 end:1206
Cluster-4806.17547	0.98	2.77	1.23	4.05	3.08	2.86	2593	6078503	XP_015615775.1	149	8.1e-07	PREDICTED: achilleol B synthase isoform X1 [Oryza sativa Japonica Group]	--	--	--	--	--	--	--	--	--	Q2R712	149	3.7e-08	Achilleol B synthase OS=Oryza sativa subsp. japonica GN=Os11g0285000 PE=1 SV=1	PF16622	zinc-finger C2H2-type	--	--	GO:0046872	metal ion binding	--	--	--	--	UP	1.0094	0.99999	blast,frame:-3 start:2591 end:2355
Cluster-1262.0	0	0	0.17	1.33	0.16	0.84	620	--	--	--	--	--	--	--	--	--	--	--	--	--	--	--	--	--	--	--	--	--	--	--	--	--	--	--	--	UP	3.6164	0.99999	estscan,start:605 end:1; minus strand
Cluster-5564.0	0.26	0.11	0.11	2.04	0.43	0.29	771	497776	EAZ09034.1	614	2.9e-61	hypothetical protein OsI_31296 [Oryza sativa Indica Group]	XM_015755287.1	XM_015755287	296	1.26e-151	PREDICTED: Oryza sativa Japonica Group probable inactive receptor kinase RLK902 (LOC4346994), mRNA	--	--	--	--	Q9M8T0	320	1.6e-28	Probable inactive receptor kinase At3g02880 OS=Arabidopsis thaliana GN=At3g02880 PE=1 SV=1	PF13855//PF00560	Leucine rich repeat//Leucine Rich Repeat	--	--	GO:0005515	protein binding	--	--	--	--	UP	2.5175	0.99999	blast,frame:-1 start:672 end:1
Cluster-55.0	0	0	0	0.28	0.41	1.44	675	10287961	PNT66399.1	154	5.5e-08	hypothetical protein BRADI_3g11031v3 [Brachypodium distachyon]	--	--	--	--	--	--	--	--	--	--	--	--	--	--	--	--	--	--	--	--	--	--	--	UP	4.6658	0.99999	blast,frame:3 start:3 end:302
Cluster-4806.30084	0	0	0	0.15	0.74	0.77	649	--	--	--	--	--	FP098417.1	FP098417	54	3.54e-17	Phyllostachys edulis cDNA clone: bphyem127d15, full insert sequence	--	--	--	--	--	--	--	--	--	--	--	--	--	--	--	--	--	--	UP	4.2307	0.99999	estscan,start:325 end:649
Cluster-4806.27817	0.81	1.41	0.71	0.27	0.42	0.22	906	--	--	--	--	--	--	--	--	--	--	--	--	--	--	--	--	--	--	--	--	--	--	--	--	--	--	--	--	DOWN	-1.6783	0.99999	estscan,start:273 end:906
Cluster-4806.2780	4.14	2.81	2.09	9.17	5.89	3.61	922	--	--	--	--	--	CT831436.1	CT831436	240	2.05e-120	Oryza sativa (indica cultivar-group) cDNA clone:OSIGCSN059J15, full insert sequence	K09539	DNAJC19	DnaJ homolog subfamily C member 19	http://www.genome.jp/dbget-bin/www_bget?ko:K09539	Q9LYY2	340	9.2e-31	Mitochondrial import inner membrane translocase subunit TIM14-3 OS=Arabidopsis thaliana GN=TIM14-3 PE=1 SV=1	--	--	--	--	--	--	--	--	KOG0723	Molecular chaperone (DnaJ superfamily)	UP	1.0616	0.99999	estscan,start:922 end:327; minus strand
Cluster-4806.2789	1.03	1.71	0.37	0.18	0.46	0.2	1187	--	--	--	--	--	KF184790.1	KF184790	131	1.04e-59	Saccharum hybrid cultivar R570 clone BAC 041N14 complete sequence	--	--	--	--	--	--	--	--	PF00665	Integrase core domain	GO:0015074	DNA integration	--	--	--	--	--	--	DOWN	-1.8701	0.99999	blast,frame:2 start:632 end:877|blast,frame:1 start:1 end:690
Cluster-5894.0	1.31	1.31	0.49	0.16	0.16	0.14	627	--	--	--	--	--	--	--	--	--	--	--	--	--	--	--	--	--	--	--	--	--	--	--	--	--	--	--	--	DOWN	-2.7641	0.99999	--
Cluster-4806.39594	0.2	0.52	3.38	0	0	0.3	908	--	--	--	--	--	--	--	--	--	--	--	--	--	--	--	--	--	--	--	--	--	--	--	--	--	--	--	--	DOWN	-3.7938	0.99999	estscan,start:532 end:908
Cluster-13941.0	0.65	0.88	1.42	0	0	0	486	--	--	--	--	--	--	--	--	--	--	--	--	--	--	--	--	--	--	--	--	--	--	--	--	--	--	--	--	DOWN	-4.3312	0.99999	--
Cluster-4806.2297	4.2	0.22	0.09	0.22	0.17	0	1509	5755388	CEG49531.1	336	9.8e-29	beta-lactamase [Plasmopara halstedii]	KU974154.1	KU974154	648	0	Cloning vector pCV2, complete sequence	--	--	--	--	Q48406	336	4.4e-30	Beta-lactamase TEM-12 OS=Klebsiella oxytoca GN=blaT-12b PE=1 SV=1	--	--	--	--	--	--	--	--	--	--	DOWN	-3.5413	0.99999	blast,frame:-1 start:207 end:1
Cluster-9215.0	0	0.26	0	1.02	1.48	0.65	508	--	--	--	--	--	--	--	--	--	--	--	--	--	--	--	--	--	--	--	--	--	--	--	--	--	--	--	--	UP	3.461	0.99999	estscan,start:413 end:1; minus strand
Cluster-4806.2492	1.02	2.73	3.7	32.56	7.75	18.84	958	5491568	BAS75246.1	912	1e-95	Os01g0850900 [Oryza sativa Japonica Group]	FP098545.1	FP098545	805	0	Phyllostachys edulis cDNA clone: bphyem105p22, full insert sequence	--	--	--	--	Q9SR77	215	3e-16	Heme-binding-like protein At3g10130, chloroplastic OS=Arabidopsis thaliana GN=At3g10130 PE=2 SV=1	--	--	--	--	--	--	--	--	--	--	UP	2.98	0.0050643	blast,frame:-2 start:957 end:226
Cluster-4806.33997	0	1.16	0	6.03	2.07	5.22	340	--	--	--	--	--	AP014965.1	AP014965	83	1.34e-33	Oryza sativa Japonica Group DNA, chromosome 9, cultivar: Nipponbare, complete sequence	--	--	--	--	--	--	--	--	--	--	--	--	--	--	--	--	--	--	UP	3.51	0.99999	estscan,start:340 end:49; minus strand
Cluster-4806.39584	8.09	8.92	8.97	29.78	10.69	31.79	1840	8127019	XP_020154727.1	1561	1.1e-170	anthocyanidin 3-O-glucosyltransferase [Aegilops tauschii subsp. tauschii]	XM_015787956.1	XM_015787956	665	0	PREDICTED: Oryza sativa Japonica Group anthocyanidin 3-O-glucosyltransferase (LOC4340373), mRNA	K12930	BZ1	anthocyanidin 3-O-glucosyltransferase	http://www.genome.jp/dbget-bin/www_bget?ko:K12930	P14726	1473	7.7e-162	Anthocyanidin 3-O-glucosyltransferase OS=Hordeum vulgare GN=BZ1 PE=3 SV=1	PF00201	UDP-glucoronosyl and UDP-glucosyl transferase	GO:0008152	metabolic process	GO:0016758	transferase activity, transferring hexosyl groups	--	--	--	--	DOWN	1.47	0.99999	blast,frame:2 start:2 end:1471
Cluster-4806.15107	16.78	17.58	13.42	44.54	43.44	31.53	1808	8103309	XP_020184880.1	2035	1.1e-225	UDP-glycosyltransferase 90A1-like [Aegilops tauschii subsp. tauschii]	AK251451.1	AK251451	752	0	Hordeum vulgare subsp. vulgare cDNA clone: FLbaf125b14, mRNA sequence	--	--	--	--	Q9ZVX4	975	4.2e-104	UDP-glycosyltransferase 90A1 OS=Arabidopsis thaliana GN=UGT90A1 PE=2 SV=1	PF00201	UDP-glucoronosyl and UDP-glucosyl transferase	GO:0008152	metabolic process	GO:0016758	transferase activity, transferring hexosyl groups	--	--	--	--	DOWN	1.32	0.99999	estscan,start:1 end:1529
Cluster-4806.1905	2.9	1.55	1.2	63	58	124	2453	6080231	XP_015617736.1	483	1.4e-45	PREDICTED: DIMBOA UDP-glucosyltransferase BX8 [Oryza sativa Japonica Group]	AK252599.1	AK252599	140	2.17e-64	Hordeum vulgare subsp. vulgare cDNA clone: FLbaf165g08, mRNA sequence	--	--	--	--	B4G072	328	6.1e-29	DIMBOA UDP-glucosyltransferase BX9 OS=Zea mays GN=BX9 PE=1 SV=1	PF03083	Sugar efflux transporter for intercellular exchange	--	--	--	--	GO:0016021	integral component of membrane	--	--	DOWN	5.43	0.99999	blast,frame:-3 start:897 end:373
