# Supplementary material for: Metabolic Profiling and Transcriptome Analysis Reveal the Key Role of Flavonoids in Internode Coloration of Phyllostachys violascens cv. Viridisulcata
Source: Front Plant Sci. 2022 Jan 28;12:788895. doi: 10.3389/fpls.2021.788895 (PMC8832037; doi:10.3389/fpls.2021.788895)
Supplement: Supplementary file 15 [file Table_6.xlsx]

## Sheet: Genes
Supplementary Table 6. The information related to genes and metabolites involved flavonoid 337 biosynthesis pathway in P. violascens.
Gene	gene_id	sample_fpkm(sulcus_1)	sample_fpkm(sulcus_2)	sample_fpkm(sulcus_3)	sample_fpkm(culm_1)	sample_fpkm(culm_2)	sample_fpkm(culm_3)	Gene Length	KO ID	KO Name	KO Description	log2FC(sulcus vs culm)	q value(sulcus vs culm)	Genes
PAL1	Cluster-4806.23860	8737.56	8593.18	12393.3	6948.3	10031.6	9856.64	2585	K13064	PTAL	phenylalanine/tyrosine ammonia-lyase	-0.14107	0.99999
PAL2	Cluster-4806.23845	4418.8	4509.52	6960.11	3408.02	5126.37	4881.39	1094	K13064	PTAL	phenylalanine/tyrosine ammonia-lyase	-0.23782	0.99999
PAL3	Cluster-4806.23685	641.07	868.41	969.28	416.79	908.03	522.71	1194	K13064	PTAL	phenylalanine/tyrosine ammonia-lyase	-0.39859	0.99999
4CL	Cluster-4806.43335	0.61	0.37	0.8	3.94	0.8	1.31	2000	K01904	4CL	4-coumarate--CoA ligase	1.766	0.99999
C4H	Cluster-4806.38638	0.97	0.95	0.37	11.59	1.43	0.76	1186	K00487	CYP73A	trans-cinnamate 4-monooxygenase	2.6059	0.99999
CAD	Cluster-4806.9308	34.56	28.15	36.84	31.01	28.69	37.27	2192	K00083	E1.1.1.195	cinnamyl-alcohol dehydrogenase	-0.042076	0.99999
F3H	Cluster-8041.0	0.62	0.08	0.08	0.84	0.51	0.77	997	--	--	--	1.4823	0.99999
CCR	Cluster-4806.5663	6.32	15.06	21.76	3.39	15.69	11.05	1461	K09753	CCR	cinnamoyl-CoA reductase	-0.49358	0.99999
C3H	Cluster-4806.17937	119.57	241.06	101.72	74.18	257.52	91.52	2010	K18753	ZFP36L	butyrate response factor 1	-0.082931	0.99999
CCoAOMT	Cluster-4806.30654	13.51	8.51	5.04	13.99	7.47	5.72	1224	K00588	E2.1.1.104	caffeoyl-CoA O-methyltransferase	0.011728	0.99999
COMT	Cluster-4806.23962	886.31	1297.44	709.74	776.98	1348.58	784.12	2036	K05279	E2.1.1.76	flavonol 3-O-methyltransferase	0.032604	0.99999
F5H	Cluster-4806.19849	36.85	106.09	393.5	34.27	93.71	382.14	4354	K09755	CYP84A, F5H	ferulate-5-hydroxylase	-0.11053	0.99999
HCT	Cluster-4806.26691	212.96	350.84	571.29	181.77	343.34	535.65	1034	K13065	E2.3.1.133, HCT	shikimate O-hydroxycinnamoyltransferase	-0.10582	0.99999
UF7GT	Cluster-4806.39584	8.09	8.92	8.97	29.78	10.69	31.79	1840	K12930	BZ1	anthocyanidin 3-O-glucosyltransferase	1.47	0.99999
GL	Cluster-4806.15107	16.78	17.58	13.42	44.54	43.44	31.53	1808	--	--	--	1.32	0.99999
C12RT1	Cluster-4806.1905	2.9	1.55	1.2	63	58	124	2453	--	--	--	5.43	0.99999
ID	Name_des	Formula	Kegg_ID	Kegg_name	Kegg_map	neg_sulcus_1	neg_sulcus_2	neg_sulcus_3	neg_culm_1	neg_culm_2	neg_culm_3	FC	log2FC	Pvalue	ROC	VIP	Up.Down	Metabolites
Com_2966_neg	Rhoifolin	C27 H30 O14	cpd:C12627	Apigenin 7-O-neohesperidoside; Rhoifolin; Rhoifoloside	map00944 Flavone and flavonol biosynthesis	7112.72	21659.8	24956.6	8054.24	5648.17	12443.4	2.83735	1.50455	0.0249908	1	1.2292	up
Com_1145_neg	Prunin	C21 H22 O10	cpd:C09099	Naringenin 7-O-beta-D-glucoside; Prunin	map00941 Flavonoid biosynthesis	21476.5	55044.4	197910	36866.6	12180.7	125720	5.36944	2.42477	0.029529	1	1.93924	up
