# Supplementary material for: Metabolic Profiling and Transcriptome Analysis Reveal the Key Role of Flavonoids in Internode Coloration of Phyllostachys violascens cv. Viridisulcata
Source: Front Plant Sci. 2022 Jan 28;12:788895. doi: 10.3389/fpls.2021.788895 (PMC8832037; doi:10.3389/fpls.2021.788895)
Supplement: Supplementary file 16 [file Table_7.xlsx]

## Sheet: Sheet1
	Supplementary Table 7. Primer sequences used in qRT-PCR experiments.
	Unigene ID	Gene name	Primer sequence (5’-3’)
	Cluster-4806.39584	PvUF7GT	F	GTATCGGTGGCGTCGATAGT
			R	ACACTTGCTGATTTGCACCA
	Cluster-4806.15107	PvGL	F	AAGGACAGGGGCTTAGTGGT
			R	CTTTGCGTTGAAAGGTTGGT
	Cluster-4806.1905	PvC12RT1	F	TGTGGAGGGCTAATTTCACC
			R	AAGTGGTCGTAGGGTGGTTG
	Cluster-4806.24156	PvLhcb1.1	F	GCATGTTCTTGACCGCCTTA
			R	CCGCCGCTTTAAATACCTCC
	Cluster-4806.23667	PvLhcb1.2	F	CTCCATGTTCGGCTTCTTCG
			R	TGTCCCATACTCAACGCACT
	Cluster-4806.23560	PvLhcb2	F	TGCAGCATCATCAATCCACG
			R	CTCCATGTTCGGCTTCTTCG
