# Supplementary material for: Metabolic Profiling and Transcriptome Analysis Reveal the Key Role of Flavonoids in Internode Coloration of Phyllostachys violascens cv. Viridisulcata
Source: Front Plant Sci. 2022 Jan 28;12:788895. doi: 10.3389/fpls.2021.788895 (PMC8832037; doi:10.3389/fpls.2021.788895)
Supplement: Supplementary file 17 [file Table_8.xlsx]

## Sheet: sulcus vs culm DEGs
Supplementary Table 8. KEGG enrichment analysis result in this study.
Term	Database	ID	Input number	Background number	P-Value	Corrected P-Value	Input	Hyperlink
Photosynthesis	KEGG PATHWAY	ko00195	8	72	5.97e-07	2.15e-05	Cluster-4806.17399|Cluster-4806.42572|Cluster-4806.6084|Cluster-4806.16767|Cluster-4806.18675|Cluster-4806.20182|Cluster-4806.41992|Cluster-4806.26001	http://www.genome.jp/kegg-bin/show_pathway?ko00195/K02111%09red/K02704%09red/K02689%09red/K02703%09red/K02712%09red/K02714%09red/K02634%09red/K02705%09red
Photosynthesis - antenna proteins	KEGG PATHWAY	ko00196	4	15	2.29e-05	0.000411638	Cluster-4806.23561|Cluster-4806.23560|Cluster-4806.23667|Cluster-4806.24156	http://www.genome.jp/kegg-bin/show_pathway?ko00196/K08913%09red/K08912%09red
Linoleic acid metabolism	KEGG PATHWAY	ko00591	2	16	0.0115411	0.0947054	Cluster-10394.0|Cluster-4806.25720	http://www.genome.jp/kegg-bin/show_pathway?ko00591/K00454%09red
Ubiquinone and other terpenoid-quinone biosynthesis	KEGG PATHWAY	ko00130	3	50	0.012504	0.0947054	Cluster-6765.0|Cluster-4806.38638|Cluster-4806.43335	http://www.genome.jp/kegg-bin/show_pathway?ko00130/K02552%09red/K00487%09red/K01904%09red
alpha-Linolenic acid metabolism	KEGG PATHWAY	ko00592	3	51	0.0131535	0.0947054	Cluster-4806.10403|Cluster-10394.0|Cluster-4806.25720	http://www.genome.jp/kegg-bin/show_pathway?ko00592/K00454%09red/K05894%09red
Sesquiterpenoid and triterpenoid biosynthesis	KEGG PATHWAY	ko00909	2	21	0.0185289	0.111173	Cluster-4806.17548|Cluster-4806.17551	http://www.genome.jp/kegg-bin/show_pathway?ko00909/K19011%09red
Oxidative phosphorylation	KEGG PATHWAY	ko00190	5	191	0.0336678	0.173148	Cluster-4806.17399|Cluster-4806.8299|Cluster-4806.36199|Cluster-4806.31046|Cluster-12709.0	http://www.genome.jp/kegg-bin/show_pathway?ko00190/K02111%09red/K05573%09red/K05582%09red/K05575%09red/K05577%09red
Fatty acid elongation	KEGG PATHWAY	ko00062	2	32	0.0385153	0.173319	Cluster-2960.0|Cluster-6045.0	http://www.genome.jp/kegg-bin/show_pathway?ko00062/K15397%09red/K10258%09red
Glyoxylate and dicarboxylate metabolism	KEGG PATHWAY	ko00630	3	87	0.0493544	0.197418	Cluster-4806.45082|Cluster-4806.18479|Cluster-4806.31237	http://www.genome.jp/kegg-bin/show_pathway?ko00630/K00025%09red/K11517%09red/K01601%09red
Amino sugar and nucleotide sugar metabolism	KEGG PATHWAY	ko00520	4	161	0.0645317	0.232314	Cluster-14270.0|Cluster-12900.1|Cluster-4806.28470|Cluster-4806.3327	http://www.genome.jp/kegg-bin/show_pathway?ko00520/K01809%09red/K01183%09red/K00975%09red
Carbon fixation in photosynthetic organisms	KEGG PATHWAY	ko00710	3	103	0.0731627	0.239442	Cluster-4806.45082|Cluster-4806.18479|Cluster-4806.34116	http://www.genome.jp/kegg-bin/show_pathway?ko00710/K00025%09red/K01623%09red/K01601%09red
Cysteine and methionine metabolism	KEGG PATHWAY	ko00270	3	121	0.104915	0.314716	Cluster-4806.45082|Cluster-4806.43905|Cluster-4806.43906	http://www.genome.jp/kegg-bin/show_pathway?ko00270/K00025%09red/K05933%09red
Plant-pathogen interaction	KEGG PATHWAY	ko04626	5	276	0.114948	0.314716	Cluster-8360.2|Cluster-4806.33337|Cluster-8360.1|Cluster-13179.0|Cluster-8360.0	http://www.genome.jp/kegg-bin/show_pathway?ko04626/K18835%09red/K13424%09red
Phenylalanine metabolism	KEGG PATHWAY	ko00360	2	64	0.12239	0.314716	Cluster-4806.38638|Cluster-4806.43335	http://www.genome.jp/kegg-bin/show_pathway?ko00360/K00487%09red/K01904%09red
Ribosome	KEGG PATHWAY	ko03010	5	330	0.192753	0.440737	Cluster-4806.44625|Cluster-3273.0|Cluster-4806.11295|Cluster-8687.0|Cluster-4806.13837	http://www.genome.jp/kegg-bin/show_pathway?ko03010/K02913%09red/K02992%09red/K02986%09red/K02871%09red/K02958%09red
Fructose and mannose metabolism	KEGG PATHWAY	ko00051	2	89	0.202842	0.440737	Cluster-4806.28470|Cluster-4806.34116	http://www.genome.jp/kegg-bin/show_pathway?ko00051/K01809%09red/K01623%09red
Cutin, suberine and wax biosynthesis	KEGG PATHWAY	ko00073	1	25	0.213137	0.440737	Cluster-4806.11425	http://www.genome.jp/kegg-bin/show_pathway?ko00073/K15404%09red
Diterpenoid biosynthesis	KEGG PATHWAY	ko00904	1	26	0.220368	0.440737	Cluster-4806.1049	http://www.genome.jp/kegg-bin/show_pathway?ko00904/K04125%09red
Stilbenoid, diarylheptanoid and gingerol biosynthesis	KEGG PATHWAY	ko00945	1	28	0.234636	0.444573	Cluster-4806.38638	http://www.genome.jp/kegg-bin/show_pathway?ko00945/K00487%09red
Phenylpropanoid biosynthesis	KEGG PATHWAY	ko00940	3	194	0.269935	0.462854	Cluster-4806.23613|Cluster-4806.38638|Cluster-4806.43335	http://www.genome.jp/kegg-bin/show_pathway?ko00940/K01188%09red/K00487%09red/K01904%09red
Carotenoid biosynthesis	KEGG PATHWAY	ko00906	1	34	0.275908	0.462854	Cluster-4806.8603	http://www.genome.jp/kegg-bin/show_pathway?ko00906/K09839%09red
Flavonoid biosynthesis	KEGG PATHWAY	ko00941	1	36	0.289171	0.462854	Cluster-4806.38638	http://www.genome.jp/kegg-bin/show_pathway?ko00941/K00487%09red
Biosynthesis of unsaturated fatty acids	KEGG PATHWAY	ko01040	1	37	0.295712	0.462854	Cluster-2960.0	http://www.genome.jp/kegg-bin/show_pathway?ko01040/K10258%09red
Starch and sucrose metabolism	KEGG PATHWAY	ko00500	3	219	0.332754	0.49913	Cluster-4806.23613|Cluster-14270.0|Cluster-13122.1	http://www.genome.jp/kegg-bin/show_pathway?ko00500/K01188%09red/K00975%09red/K00695%09red
Glycerophospholipid metabolism	KEGG PATHWAY	ko00564	2	138	0.368362	0.530441	Cluster-4806.27469|Cluster-4806.38243	http://www.genome.jp/kegg-bin/show_pathway?ko00564/K00006%09red/K05929%09red
Cyanoamino acid metabolism	KEGG PATHWAY	ko00460	1	56	0.409282	0.547043	Cluster-4806.23613	http://www.genome.jp/kegg-bin/show_pathway?ko00460/K01188%09red
Circadian rhythm - plant	KEGG PATHWAY	ko04712	1	58	0.420128	0.547043	Cluster-4806.35919	http://www.genome.jp/kegg-bin/show_pathway?ko04712/K16241%09red
Ascorbate and aldarate metabolism	KEGG PATHWAY	ko00053	1	59	0.425478	0.547043	Cluster-7814.0	http://www.genome.jp/kegg-bin/show_pathway?ko00053/K14190%09red
Galactose metabolism	KEGG PATHWAY	ko00052	1	68	0.471479	0.585284	Cluster-4806.11501	http://www.genome.jp/kegg-bin/show_pathway?ko00052/K06617%09red
Citrate cycle (TCA cycle)	KEGG PATHWAY	ko00020	1	76	0.509303	0.611163	Cluster-4806.45082	http://www.genome.jp/kegg-bin/show_pathway?ko00020/K00025%09red
Peroxisome	KEGG PATHWAY	ko04146	1	90	0.569167	0.640313	Cluster-4806.31237	http://www.genome.jp/kegg-bin/show_pathway?ko04146/K11517%09red
Pentose phosphate pathway	KEGG PATHWAY	ko00030	1	90	0.569167	0.640313	Cluster-4806.34116	http://www.genome.jp/kegg-bin/show_pathway?ko00030/K01623%09red
Pyruvate metabolism	KEGG PATHWAY	ko00620	1	134	0.714152	0.779075	Cluster-4806.45082	http://www.genome.jp/kegg-bin/show_pathway?ko00620/K00025%09red
Purine metabolism	KEGG PATHWAY	ko00230	2	332	0.816673	0.846117	Cluster-7133.0|Cluster-4806.24691	http://www.genome.jp/kegg-bin/show_pathway?ko00230/K01514%09red
mRNA surveillance pathway	KEGG PATHWAY	ko03015	1	189	0.82933	0.846117	Cluster-4806.5311	http://www.genome.jp/kegg-bin/show_pathway?ko03015/K14396%09red
Glycolysis / Gluconeogenesis	KEGG PATHWAY	ko00010	1	200	0.846117	0.846117	Cluster-4806.34116	http://www.genome.jp/kegg-bin/show_pathway?ko00010/K01623%09red

## Sheet: sulcus vs culm
MapID	MapTitle	Pvalue	x	y	n	N	EnrichDirect	MetaIDs	kegg_cpd_id
map00944	Flavone and flavonol biosynthesis	0.0487805	1	1	2	41	Over	Com_2966_neg	cpd:C12627
map00941	Flavonoid biosynthesis	0.142683	1	3	2	41	Over	Com_1145_neg	cpd:C09099
